# Supplementary material for: Analysis of Genome-Wide Copy Number Variations in Chinese Indigenous and Western Pig Breeds by 60 K SNP Genotyping Arrays
Source: PLoS One. 2014 Sep 8;9(9):e106780. doi: 10.1371/journal.pone.0106780 (PMC4157799; doi:10.1371/journal.pone.0106780)
Supplement: File S1 — Supporting tables. Table S1, Information of identified CNVRs. The description and information of all 348 identified CNVRs were showed in Table S1a. The information of 166 CNVRs which were identified by excluding the CNVR event detected only in one individual were showed in Table S1b. Table S2, The CNVs numbers detected in 286 individuals. Table S3, Information of genes in the identified CNVRs. Table S4, Gene ontology (GO) analysis of genes in identified CNVRs. Table S5, Pathway analysis of genes in identified CNVRs. Table S6, Previously reported QTLs overlapping with identified CNVRs. Table S7, Information of CNVRs in Chinese normal size and minipig breeds. Table S7a showed the information of CNVRs in four Chinese normal size pig breeds. Table S7b showed the information of genes in the CNVRs of four Chinese normal size pig breeds. Table S7c showed the information of CNVRs in two Chinese minipig breeds: Bama and Wuzhishan pigs. Table S7d showed the information of genes in the CNVRs of Bama and Wuzhishan pigs. Table S8, Information of CNVRs and CNV-involved genes in Chinese indigenous and western breeds. Table S8a showed information of CNVRs in Chinese indigenous and western breeds. Table S8b showed information of genes in the CNVRs of Chinese indigenous and western breeds. Table S9, Comparison between identified CNVRs and those reported in other pig CNVR papers. Table S10, Information and the primers used in qPCR analysis of the 12 CNVRs chosen to be validated. (XLSX) [file pone.0106780.s001.xlsx]

## Sheet: Table S1
Table S1. Information of identified CNVRs
Table S1a. Information of 348 identified CNVRs
CNVR ID	Chr.	CNVR Start	CNVR End	Sample ID	Type	Length
1	chr1	3216075	3253477	T1124	loss	37402
2	chr1	8288718	8397202	Dur-300,Dur-304,Dur-306	gain	108484
3	chr1	9569872	9622704	YS-325,LC-22,LC-26,LC-28,LC-31,LC-57,LC-92,LW-L30,LW-L31,LC-40	loss	52832
4	chr1	14600163	14664550	NX-187	gain	64387
5	chr1	20463826	20536004	LW-L9	loss	72178
6	chr1	22374360	22392034	BC122,LC-84,LC-3126,T232	gain	17674
7	chr1	46028574	46109103	LW-7,LW-L42,WZS-W44	loss	80529
8	chr1	48913544	48997120	LD-317,LD-321	loss	83576
9	chr1	51484339	53212237	TC-257,TC-277,TC-256,LC-0503	loss	1727898
10	chr1	66263343	70920102	LC-10,LD-305,LD-294,LD-281,LD-282,LD-286,LD-287,LD-291,LD-298,LD-307,LD-317,LD-321,YS-308,Dur-283,TC-262,LC-3028,TC-257,TC-263,TC-277,TC-256,LC-92,LC-28,LC-0503,NX-221,NX-222	loss	4656759
11	chr1	76905362	77121687	NX-222,NX-174,NX-201,NX-186	loss	216325
12	chr1	77325351	78666093	LC-10,TC-263,NX-218,LC-3028,NX-174	loss	1340742
13	chr1	99869938	100098510	YS-308,LC-92	loss	228572
14	chr1	100223426	100579558	LW-L10,LW-L27,LW-L28,LW-L24,LW-L25,LW-L35,LW-L38,LW-L40,LW-L41,LW-L7	loss	356132
15	chr1	102071378	102570564	BM-A27,BM-b14,LW-L7,LW-L10,TC-225,TC-228,TC-237,BM-b11,BM-b3	loss	499186
16	chr1	125359680	125496441	YS-308	loss	136761
17	chr1	139543070	139747159	YS-308,YS-312,YS-2	loss	204089
18	chr1	141670724	141938208	LC-90	loss	267484
19	chr1	146280343	146339608	LC-76	loss	59265
20	chr1	170285310	172127330	LC-10,Dur-20,Dur-51,Dur-64,Dur-D7345	loss	1842020
21	chr1	172248961	173141881	LC-40,LC-10,LC-10	loss	892920
22	chr1	178709035	178892996	LC-92	loss	183961
23	chr1	181333937	181406477	WZS-W44	loss	72540
24	chr1	190469312	191937788	LC-10	loss	1468476
25	chr1	192637720	192978414	LC-10,LD-93,YS-YQ2901,LC-3028,NX-222,LC-10	both	340694
26	chr1	193610977	194293541	LC-10,LC-21,LC-22,LC-24,LC-26,LC-31,LC-34,LC-37,LC-39,LC-4,LC-40,LC-43,LC-45,LC-67,LC-84,LC-4285,LC-4694,LC-5260,LC-76,LC-57,LC-8,LC-90,LC-3307,LC-59	loss	682564
27	chr1	194987488	195271689	LC-10	loss	284201
28	chr1	198725106	198859209	BC193	gain	134103
29	chr1	200583093	200757278	TC-253,TC-257,TC-276	loss	174185
30	chr1	219816097	220815008	LC-10,NX-221,BM-B79,YS-312,NX-218,TC-262,TC-263,TC-271,YS-308,YS-6,YS-66	loss	998911
31	chr1	223043310	223213897	TC-253	loss	170587
32	chr1	234427007	234854917	LC-10	loss	427910
33	chr1	236253649	237284988	LC-10	loss	1031339
34	chr1	250282954	250374522	YS-102	loss	91568
35	chr1	252505714	255072572	LC-10,NX-221,LC-28,LC-0503	loss	2566858
36	chr1	269927732	269972373	BM-A22,BM-A27,BM-b14	loss	44641
37	chr1	272760898	273060114	LC-3028,NX-218,LC-22,LC-67,LC-3126,T413,LC-28	loss	299216
38	chr1	273558337	273801918	BM-B79	loss	243581
39	chr1	279126089	279171518	LD-11	loss	45429
40	chr1	282515916	282706200	LW-L35	gain	190284
41	chr1	295462741	296003591	T413	loss	540850
42	chr1	304255114	304383838	TC-270	gain	128724
43	chr1	308427432	308578705	LD-321	gain	151273
44	chr2	211101	365309	LD-11	loss	154208
45	chr2	16113694	16210198	BM-A13	loss	96504
46	chr2	21330296	21409980	YS-17	loss	79684
47	chr2	24003403	24355934	YS-10243	loss	352531
48	chr2	25457790	25787366	LC-10,LW-L2	both	329576
49	chr2	25815932	25977149	NX-190,NX-181	loss	161217
50	chr2	35831507	36714801	LC-10,NX-221,NX-174,NX-222,NX-189,NX-206	loss	883294
51	chr2	37724222	37785204	YS-48	gain	60982
52	chr2	38144228	38602507	WZS-A2,WZS-W57,WZS-W61,LC-34,LC-43,LC-61,LC-76,LC-85,LC-0055,LC-4694	both	458279
53	chr2	38882603	38997845	NX-221	loss	115242
54	chr2	45910764	46053572	TC-263	loss	142808
55	chr2	46429654	47117943	Dur-51,NX-181,NX-200,NX-213,TC-228,TC-232,TC-238,TC-241,TC-248,TC-254,TC-257,TC-264,TC-267,TC-271,BC123,BC152,BC154,BC195,BC36,LW-L38,LW-L40,T1124,T232,T413,T831,TC-265,TC-270,TC-274,LD-11,WZS-B6,WZS-W44,BM-A7,BM-B15,BM-B63,BM-b7,BM-B79,BM-b8,YS-54,YS-YQ2901,LW-7,LW-L2,LW-L22,LW-L30,LW-L4,NX-180,NX-190,TC-237,TC-259,TC-275,WZS-A24,WZS-W64,Y136,Dur-64,Dur-95,Dur-D7345,Dur-D7386,LC-67,LW-L24,LW-L35…	loss	688289
56	chr2	52617048	52674728	LW-L28	loss	57680
57	chr2	93857371	94164090	TC-271,TC-262	loss	306719
58	chr2	95014748	95218528	TC-262	loss	203780
59	chr2	95957069	96401578	BM-b22,NX-214,BM-B75,BM-B79,NX-221,BM-A27,BM-b3	loss	444509
60	chr2	102754910	103333532	LC-10	loss	578622
61	chr2	107102726	107180349	LC-57	loss	77623
62	chr2	108669753	109051523	WZS-W44,LD-280,WZS-W62,BM-b3	loss	381770
63	chr2	109670791	110088123	LD-103,LC-0503,TC-276,YS-10243,LD-25,LD-282,LD-294,YS-19,YS-52,YS-54,Dur-12,Dur-283,YS-101,LC-21,LC-23,LC-33,LC-34,LC-45,LC-84,LC-85,LC-90,NX-174,NX-183,Y136,Y148,LC-10	both	417332
64	chr2	110922572	112318299	LC-10,TC-263,NX-221,TC-262,TC-277,NX-218	loss	1395727
65	chr2	113160574	116470460	LC-10,BM-B79,LC-3028,YS-YQ2901,LC-92	both	3309886
66	chr2	117623361	118485684	LC-10	loss	862323
67	chr2	135088696	135150969	BC136,BC141,BC15	gain	62273
68	chr2	136909120	137083723	NX-213,NX-221	loss	174603
69	chr2	149214534	149340081	Dur-51	loss	125547
70	chr3	11689349	11694292	LD-287	gain	4943
71	chr3	11745371	12001168	Dur-4509	loss	255797
72	chr3	17401867	17428593	LC-23,LC-57,LC-3305,LC-3307,LC-4983	loss	26726
73	chr3	18690753	18742778	LW-L24	loss	52025
74	chr3	60693443	60798539	LC-39,LC-4	loss	105096
75	chr3	63691468	64188472	BM-B79,TC-257	loss	497004
76	chr3	68872452	68984089	LC-22,LC-67,LC-90,LC-3126	loss	111637
77	chr3	73401689	73481758	Dur-69	loss	80069
78	chr3	81203388	81493233	Dur-69	loss	289845
79	chr3	93638997	93929087	LC-29,LC-57,LC-59,LC-3126,LC-4983	loss	290090
80	chr3	106445371	106573802	T413	loss	128431
81	chr3	111626632	111809084	TC-263,TC-271	loss	182452
82	chr3	113941940	113993246	LD-284,LD-309,LD-81,YS-102,YS-82,Dur-288	gain	51306
83	chr3	117213313	117308221	LC-4,LC-83,LC-3305	gain	94908
84	chr3	119384712	119447660	Dur-4509,LC-61,LC-31,LC-37,LC-39,LC-4,LC-40,LC-43,LC-67,LC-76,LC-84,LC-85,NX-200	loss	62948
85	chr3	122136300	122369183	BC154,LC-76	loss	232883
86	chr3	135220578	135482473	TC-224,TC-225,TC-232	loss	261895
87	chr3	143975039	144035718	NX-190	loss	60679
88	chr4	1003897	1180051	LC-76	loss	176154
89	chr4	4582015	4623505	NX-189	loss	41490
90	chr4	10703277	10847739	NX-187	loss	144462
91	chr4	11030100	11080033	LC-39,LC-45	gain	49933
92	chr4	15561210	16366232	LD-81	loss	805022
93	chr4	25283221	27846293	LC-10	loss	2563072
94	chr4	29525801	29731872	LC-92,Dur-283	both	206071
95	chr4	34649690	34965838	LC-10	loss	316148
96	chr4	39684755	39785065	TC-237	loss	100310
97	chr4	41709444	41867894	LW-L22	loss	158450
98	chr4	50954067	51298876	LW-L26,LW-L28,LD-321,YS-10243,Y136,Y148	loss	344809
99	chr4	53485416	54270731	LC-10	loss	785315
100	chr4	55173689	55362366	LC-10	loss	188677
101	chr4	56265275	56423015	T413	loss	157740
102	chr4	59777178	59967513	LC-10	loss	190335
103	chr4	66284214	67057104	LC-10	loss	772890
104	chr4	71641306	71941276	LW-L26	loss	299970
105	chr4	74095578	74259849	NX-177,NX-175,NX-181,NX-189,NX-190,NX-209	gain	164271
106	chr4	76189394	76313668	BM-B79,Dur-69,NX-222,TC-253,TC-263,TC-267	loss	124274
107	chr4	83505695	83650711	LC-29	loss	145016
108	chr4	127271258	128032171	NX-222,NX-218,NX-221	loss	760913
109	chr4	134095051	134190818	LW-L24,BM-A11,BM-A12,BM-A13,BM-A7,BM-b11,BM-b14,BM-B75,BM-B79,LD-11,LC-31,LC-34,LC-57,LC-67,LC-83,LC-4285,LC-4694,LC-4983,LW-L17,LW-L25,NX-206,TC-253,TC-254,TC-258,TC-261,TC-270,TC-272,TC-273	loss	95767
110	chr5	1864156	2052182	BC151,BC155,T36,T130,BC172	loss	188026
111	chr5	8231971	8499914	YS-106,LW-L30	both	267943
112	chr5	11262998	11414459	T592,T831	loss	151461
113	chr5	11573669	11652170	NX-206	loss	78501
114	chr5	26724414	26895376	LD-80,LD-74,LD-18	loss	170962
115	chr5	27258927	27391528	NX-174,NX-187,NX-201,NX-209,NX-212,NX-213,NX-218,TC-238,TC-262	loss	132601
116	chr5	28167958	28552186	BM-A27,LC-10	loss	384228
117	chr5	37494117	37767528	T413	loss	273411
118	chr5	39588852	39916475	LC-3028,Y136	loss	327623
119	chr5	48649643	49173761	NX-212,NX-218,LD-280,YS-308	loss	524118
120	chr5	57077252	57235294	LC-92	loss	158042
121	chr5	57721244	58402986	LC-10	loss	681742
122	chr5	59062022	59246633	T413	loss	184611
123	chr5	76448122	76781248	BC152,YS-10243,Dur-4509,LC-40	loss	333126
124	chr5	88318935	88563475	BC195	gain	244540
125	chr5	96306166	96373686	NX-181,NX-189,TC-251,TC-257,TC-260,TC-256	loss	67520
126	chr5	96822589	97129704	WZS-B6,LC-83,LC-90,LC-24,LC-57,LC-4983,LC-5260	loss	307115
127	chr5	99599014	101013243	LC-10,LW-L26,TC-235	loss	1414229
128	chr6	2707144	3152461	WZS-B6,WZS-W64	gain	445317
129	chr6	10012272	10041550	LC-3028	gain	29278
130	chr6	12765377	12980787	LD-30,LD-294,YS-102,YS-66,Dur-91,LD-284,YS-54,YS-63,YS-68,YS-7,YS-72,YS-79,YS-97,LC-4,NX-175,NX-190	gain	215410
131	chr6	13631695	13812780	YS-79,BM-A26,BM-b1,LD-280,LD-74,LD-86,YS-312,YS-325,YS-48,YS-88,LW-L28,TC-225,TC-264,YS-10243	loss	181085
132	chr6	21076920	21199856	TC-251,TC-257,TC-260,TC-263,TC-272,WZS-W64	loss	122936
133	chr6	29288578	29414327	LW-L28,NX-174	loss	125749
134	chr6	50432684	50638891	YS-10243	loss	206207
135	chr6	68937295	69006213	BC36	loss	68918
136	chr6	86487628	86657161	T592,LC-23,T831,WZS-B5,WZS-B6,WZS-W67	loss	169533
137	chr6	118009798	118286246	LC-10	loss	276448
138	chr6	121307600	121517271	LC-10	loss	209671
139	chr6	123666521	124215753	LC-10	loss	549232
140	chr6	128891228	129065130	NX-183	loss	173902
141	chr6	130083282	130569596	TC-256,LC-10	loss	486314
142	chr6	135143210	135208598	YS-72,YS-102	loss	65388
143	chr6	155139641	155463113	Dur-4509,LC-76	loss	323472
144	chr7	2337026	2368112	LD-293	gain	31086
145	chr7	3404361	3495099	BC136	loss	90738
146	chr7	4033259	4191064	BC172	gain	157805
147	chr7	21815831	21875538	LW-L42	loss	59707
148	chr7	30435355	30811058	LW-L28,LC-10,LW-L26,BM-B79,LD-280	loss	375703
149	chr7	34803564	34925816	TC-261	gain	122252
150	chr7	50659741	51027425	TC-256	loss	367684
151	chr7	58164747	58289006	YS-325	loss	124259
152	chr7	67331012	67581515	T413	loss	250503
153	chr7	76291007	76463729	LD-280,LC-10,BM-A27,LW-L26,WZS-W44	loss	172722
154	chr7	81753305	82401282	LD-284,BM-b1,BM-b8,LD-281,Dur-297,LW-L42,LD-292,LC-3307,BM-A22,LD-294,LD-309,YS-7,LC-21,LC-26,LC-0503,LW-L30,LW-L35,Dur-327,LC-33,LC-83,LC-5260,WZS-B2,LD-305,LD-321,LC-22,LC-24,LC-40,LC-67,LC-84,LC-3028,NX-187,LC-31,LC-45,LC-57,LC-61,LC-4983	loss	647977
155	chr7	95803577	96022766	LC-10,LC-28,LC-3028,BM-A12,BM-A27,BM-b14,BM-b4,BM-B79,Dur-70,LC-22,LC-26,LC-31,LC-33,LC-4,LC-40,LC-67,LC-90,LC-92,LC-0503,LC-3126,LC-5260,LW-L17,LW-L24,LW-L26,LW-L27,LW-L28,LW-L31,LW-L41,LW-L7,NX-174,NX-187,NX-190,NX-210,NX-213,NX-221,T413,TC-256,TC-257,TC-258,TC-263,TC-269,TC-276,WZS-A2,WZS-A20,WZS-B5,WZS-W44,WZS-W64,WZS-W74,TC-275	loss	219189
156	chr8	723614	849384	YS-105,YS-113	gain	125770
157	chr8	3350925	3378239	YS-2,YS-52,YS-101,LD-317,YS-105,YS-106,YS-312,LW-L25,LD-18,YS-48,YS-58	gain	27314
158	chr8	13629661	14112067	TC-263,TC-257,TC-262,TC-277,TC-267,LC-92,LC-28,LC-0503	loss	482406
159	chr8	23033602	23234622	Y136,LC-10,YS-102	loss	201020
160	chr8	23521038	23585035	BM-A11,BM-A12,BM-A13,BM-A26,BM-A27,BM-A7,BM-b1,BM-b11,BM-b14,BM-b15,BM-b22,BM-b3,BM-b7,BM-B79	loss	63997
161	chr8	23914813	24901498	LC-10	loss	986685
162	chr8	25948033	28118022	LC-10	loss	2169989
163	chr8	28740541	28972036	LC-10	loss	231495
164	chr8	43425758	43878303	LD-280,LD-281,LD-284,LD-285,LD-293,LD-30,LD-74,LD-86	gain	452545
165	chr8	50726353	50863927	BC122,BC136,BC141,BC152,BC154,BC155,BC160,BC172,BM-A22,BM-b14,LC-22,LC-31,LC-33,LC-67,LC-92,LW-7,LW-L7,T130,T592,TC-263	loss	137574
166	chr8	51464535	51623466	LD-321	loss	158931
167	chr8	63184512	63475654	TC-262	loss	291142
168	chr8	70686054	70691805	Dur-327,Dur-329	gain	5751
169	chr8	96557136	96651246	LW-L30	gain	94110
170	chr8	99493331	99722360	NX-186,NX-189	loss	229029
171	chr8	99899949	99969028	NX-175,NX-213,TC-259	loss	69079
172	chr8	100706635	100744232	BC174	gain	37597
173	chr8	108840104	109150564	LC-10	loss	310460
174	chr8	110658084	110734621	Dur-20,Dur-64	loss	76537
175	chr8	114348554	114583053	LC-10,TC-263	loss	234499
176	chr8	129127706	129213551	LC-10	loss	85845
177	chr8	130945732	130997013	YS-50,YS-19	gain	51281
178	chr8	131207688	131837615	LC-10,LW-L7,WZS-W64	loss	629927
179	chr8	133098927	133212829	NX-221	loss	113902
180	chr8	136520166	137702955	TC-257,LC-92,LC-0503,BM-A12,BM-B75,LC-39,BM-A13,BM-B15,BM-b5,NX-221	loss	1182789
181	chr8	138697219	138910813	LC-83,LD-286,LW-L17,LW-L19,LW-L35	gain	213594
182	chr8	141980614	142117695	LC-23,BC136,YS-102,YS-106,YS-17,YS-19,YS-50,YS-52,YS-54,YS-58,YS-63,YS-68,YS-79,YS-88,YS-97,LC-31,LC-34,LC-45	loss	137081
183	chr8	142938473	143011607	NX-186	loss	73134
184	chr9	1674985	1707931	NX-213	gain	32946
185	chr9	4297475	4336627	NX-211	gain	39152
186	chr9	11096060	11133568	YS-6	gain	37508
187	chr9	17992016	18015415	BC196	gain	23399
188	chr9	29675316	29741635	TC-224	loss	66319
189	chr9	31795544	31905146	WZS-B1	loss	109602
190	chr9	36559391	36673213	NX-222,LC-0503	loss	113822
191	chr9	43140950	43184416	LC-92	loss	43466
192	chr9	62083176	63029187	LW-L28	loss	946011
193	chr9	64649980	64773963	Dur-4509,LD-80	loss	123983
194	chr9	66509658	66557205	TC-232	loss	47547
195	chr9	75705239	75973705	LC-10	loss	268466
196	chr9	84965987	85243274	YS-325	loss	277287
197	chr9	86506695	86677821	LC-10	loss	171126
198	chr9	106274400	106626819	LC-10,TC-271,BM-B79,WZS-W74	loss	352419
199	chr9	108348177	108446814	LC-10,LC-0503,LC-3028	loss	98637
200	chr9	114306266	114391882	NX-183,TC-258,TC-264,WZS-W44,WZS-W62	loss	85616
201	chr9	122404973	124164356	LC-10,LC-0503	loss	1759383
202	chr9	139936094	140284451	LC-10	loss	348357
203	chr9	143423766	143545817	Dur-95	loss	122051
204	chr9	147911317	147971830	LW-L31	gain	60513
205	chr9	148495881	148681260	LW-L22	loss	185379
206	chr10	714536	814525	BC202	gain	99989
207	chr10	1686638	1725859	BC132,BC172,LC-40,LC-43,T226	loss	39221
208	chr10	4976864	5608014	NX-222,BC172,LW-L17,LW-L19,LW-L31,LW-L35,NX-180,NX-200,NX-213,T482,TC-224,TC-228,TC-272,TC-273,WZS-A20,WZS-B12,WZS-B22,WZS-B23,NX-177,BM-A11,BM-A12,BM-A13,BM-A22	both	631150
209	chr10	14031320	14108421	YS-2,YS-54	gain	77101
210	chr10	38986300	39058913	LD-280	loss	72613
211	chr10	54085825	54186189	YS-10243	gain	100364
212	chr10	58435503	58743631	TC-263,LW-L7,TC-262	loss	308128
213	chr10	59776918	59875273	WZS-W67,BM-A13,BM-A7,BM-b14,LD-18,LD-87,YS-101	both	98355
214	chr10	60880664	60965150	LD-103,LD-317	gain	84486
215	chr10	65438854	65492539	LD-280	loss	53685
216	chr11	4584102	4689240	WZS-W44	loss	105138
217	chr11	8771604	9895994	Dur-288,Dur-299	loss	1124390
218	chr11	13554303	13682732	TC-271	loss	128429
219	chr11	19434515	19546947	LC-0503	gain	112432
220	chr11	24781670	25029796	LW-L41	loss	248126
221	chr11	29125223	29212417	TC-256	loss	87194
222	chr11	39919176	40075647	LD-280	loss	156471
223	chr11	43582814	44023659	BC195,YS-YQ2901	gain	440845
224	chr11	45475518	45537697	BM-b7,YS-68,LC-0055	gain	62179
225	chr11	45910375	46764723	LC-10	loss	854348
226	chr11	57848500	57946047	NX-221	loss	97547
227	chr11	60976002	61052892	TC-257	loss	76890
228	chr11	61796448	62480762	LC-10,T413	loss	684314
229	chr11	65366338	65876790	TC-256,LC-10	loss	510452
230	chr11	70508069	71130475	NX-174,T130,T36,T482,TC-237	gain	622406
231	chr11	71579110	71737104	LD-294,LD-309,Dur-62,Dur-64,Dur-D7386,TC-223,TC-267	gain	157994
232	chr11	74818822	74827003	BC136,BC141	gain	8181
233	chr12	5054302	5154794	LW-L10	gain	100492
234	chr12	11720468	11753823	LW-L24	gain	33355
235	chr12	25425880	25532327	LW-L10,LW-L17,LD-317	loss	106447
236	chr12	28392422	28578989	NX-209,NX-210,NX-217	loss	186567
237	chr12	45246268	45304676	TC-265	gain	58408
238	chr12	45544483	45655526	YS-325	loss	111043
239	chr12	61074050	61145353	BM-A12,BM-A13,BM-b5,BM-b7	gain	71303
240	chr12	63058856	63132521	WZS-B1	gain	73665
241	chr13	15263667	15514426	LW-L17	gain	250759
242	chr13	15784182	15811761	YS-72	loss	27579
243	chr13	19683797	19750520	LW-L7	loss	66723
244	chr13	27236259	27455494	LW-L24,LW-L35,LD-80,LD-25,LD-286,LD-86,LD-87,YS-17,YS-58,Dur-91,YS-101,LW-L27	gain	219235
245	chr13	28561383	28635089	BM-b8,LW-L26,LW-L31,Dur-295,Dur-296,Dur-299,Dur-302,Dur-304,Dur-306,Dur-328	gain	73706
246	chr13	38657796	38691669	LD-317,LC-92,LW-L24	both	33873
247	chr13	44578527	44609177	LW-L19	loss	30650
248	chr13	50318095	50550982	TC-235,TC-241	loss	232887
249	chr13	61727043	61913882	TC-256,TC-257,LC-92,BM-A27	loss	186839
250	chr13	70431811	70874632	YS-308,TC-263,TC-277,WZS-A2,WZS-B21,WZS-W44,WZS-W63	loss	442821
251	chr13	70944373	71007063	LW-7,LW-L10	gain	62690
252	chr13	99849670	100035462	Y148	loss	185792
253	chr13	101512473	101722952	LC-13	loss	210479
254	chr13	101921768	101993885	BC136,F1-4	gain	72117
255	chr13	116290982	116369233	WZS-W74	loss	78251
256	chr13	139751526	139873140	LW-L17	gain	121614
257	chr13	150477118	150625248	LW-L28	gain	148130
258	chr13	156360596	156938366	LW-L28	gain	577770
259	chr13	157900973	158150529	Dur-304	loss	249556
260	chr13	161588754	167903653	LW-L22,LW-L17,LW-L24,LW-L26,LW-L13,LW-L27,LW-L27,LW-L17,LW-L24,LW-L26,LW-L24,LW-L27,LW-L17	gain	6314899
261	chr13	171983777	172299433	LW-L27	gain	315656
262	chr13	173078780	177444507	LC-10,LW-L27,LW-L24,LW-L17,LW-L10,LC-10,TC-224,TC-263,BM-B79,LC-0503,TC-256,LW-L24	both	4365727
263	chr13	179392747	184454161	LW-L24,LW-L17,LC-10,LW-L17	both	5061414
264	chr13	186455702	188223724	LW-L24,LW-L17	gain	1768022
265	chr13	188290690	190042931	LW-L17,LW-L24,LW-L10,LW-L31,LW-L13,LD-317,BM-B79,TC-277,Dur-295,LD-56,LD-281,LD-284,LD-286,Dur-297,LW-L25,LW-L30	both	1752241
266	chr13	190321524	190742109	LW-L24,LW-L17	gain	420585
267	chr13	191245245	191811364	LW-L24	gain	566119
268	chr13	192899793	205311058	LW-L17,LW-L24,LW-L10,LW-L10,TC-271,LW-L30,LW-L24,LD-42,LW-L24,LW-L10,LW-L10,LW-L17,LW-L17	both	12411265
269	chr13	206171736	208316160	LW-L27,LD-103,LD-284	gain	2144424
270	chr13	209095174	213229007	LW-L22,LW-L27,WZS-W63,WZS-W64,WZS-W67,WZS-W74,WZS-A2,WZS-W44,WZS-W65,LW-L17,T413,BC136,BC141,T130,T831,TC-223	both	4133833
271	chr13	213691291	216171353	LW-L27,LW-L22,LW-L10,LW-L17,LW-L24,LW-L31,LW-L17	gain	2480062
272	chr13	217027218	217743121	LW-L27,LW-L31	gain	715903
273	chr14	627206	679188	WZS-W70	gain	51982
274	chr14	5480997	5743162	TC-224	loss	262165
275	chr14	6606811	6694002	BC132,BC170	gain	87191
276	chr14	12077905	12229929	BM-b15,Dur-D7345,NX-175,LD-285	gain	152024
277	chr14	14633432	14684565	Dur-D7386	gain	51133
278	chr14	32974206	33181433	LW-L22	loss	207227
279	chr14	45642051	45682666	WZS-B21	gain	40615
280	chr14	54744215	55057069	BC155,BC163,BC36,T36,BC122,BC123,T1124,BC172,Y136	loss	312854
281	chr14	60615713	60643505	Dur-303	gain	27792
282	chr14	62586189	63842519	WZS-W63	loss	1256330
283	chr14	71727282	71804184	BC163	gain	76902
284	chr14	73559713	76660742	LC-10,LW-L13,LW-7,LW-L31	both	3101029
285	chr14	80146230	80204776	LC-76	loss	58546
286	chr14	101350552	105396349	LC-10	loss	4045797
287	chr14	119781164	119983210	LC-22,LC-67,LC-31,LC-40	loss	202046
288	chr14	129661988	129966461	LC-92	loss	304473
289	chr14	131235515	131291591	LD-281,LD-285	gain	56076
290	chr14	136612590	136687406	LC-10	loss	74816
291	chr14	144641313	144665611	LC-34,LC-37,LC-4694,LC-4983,LC-5260	loss	24298
292	chr14	147788275	147837742	LC-85	loss	49467
293	chr14	150266967	150409861	T482	loss	142894
294	chr14	151958814	152769334	WZS-W62	loss	810520
295	chr14	153745177	153786761	WZS-W62	loss	41584
296	chr15	3769717	3884370	LC-10	loss	114653
297	chr15	9256776	9402496	LC-76,Dur-295,Dur-288	gain	145720
298	chr15	10336687	10573153	NX-222	loss	236466
299	chr15	11904651	13090159	TC-235,NX-218,NX-222,TC-257,BM-B79,LC-10	loss	1185508
300	chr15	13727587	13800772	Dur-62,Dur-64,Dur-D7345,Dur-D7386	loss	73185
301	chr15	14459388	14514100	YS-17	loss	54712
302	chr15	18922814	19076645	BC163,LD-30,LD-93,NX-212	both	153831
303	chr15	21943572	22028463	LD-11	gain	84891
304	chr15	23987116	24024865	Y148	loss	37749
305	chr15	35674169	35770550	WZS-A2,WZS-W63,LD-80,LD-282,LD-287,LD-292,LD-293,LD-309,LD-316,LD-317,LD-321,YS-308,YS-312,YS-7,YS-82,Dur-283,Dur-297,Dur-299,Dur-300,Dur-302,Dur-306,Dur-315,Dur-324,Dur-326,Dur-327,Dur-328,Dur-329,F1-19,F1-4,NX-180,NX-200,NX-209,NX-213,NX-214,NX-221,NX-222,TC-223,TC-224,TC-225,TC-235,TC-237,TC-238,TC-239,TC-241,TC-253,TC-261,TC-272,TC-273,TC-274,TC-277	gain	96381
306	chr15	42803641	42956851	Y148	gain	153210
307	chr15	69422395	70100851	LC-92	loss	678456
308	chr15	73494751	73699276	LD-93	gain	204525
309	chr15	77654724	77875540	LC-10	loss	220816
310	chr15	93240320	93316570	BM-B15,NX-177,NX-187	gain	76250
311	chr15	100447783	100681987	BM-B79,LC-10,TC-263,TC-256,TC-271,BC172	loss	234204
312	chr15	102338125	102553832	TC-267	loss	215707
313	chr15	109196356	109557689	LC-10	loss	361333
314	chr15	120085758	120160497	BM-b22	loss	74739
315	chr15	127189343	128188575	LC-10	loss	999232
316	chr15	130944242	131030518	BC190	loss	86276
317	chr15	131745271	131795839	YS-10243	loss	50568
318	chr15	136981095	137069716	NX-214,NX-221	loss	88621
319	chr16	128285	176128	BC172	loss	47843
320	chr16	2745009	3066542	LC-10,TC-262	loss	321533
321	chr16	9359308	9465501	WZS-B12,WZS-B5,WZS-W63	loss	106193
322	chr16	11287880	12073651	NX-221,NX-222,WZS-W54,TC-256,TC-262,WZS-W51	loss	785771
323	chr16	41139153	41408160	LC-10,NX-174	loss	269007
324	chr16	44390463	44429692	LW-L31,NX-177	loss	39229
325	chr16	63224766	63246541	LC-3028	loss	21775
326	chr16	65078151	65517323	Dur-328	gain	439172
327	chr16	71531492	71676371	BC136,T1124,T226,BC172	loss	144879
328	chr16	74952867	75391932	YS-325,WZS-W44	loss	439065
329	chr16	82968745	83028092	WZS-B2,YS-50,WZS-B22	gain	59347
330	chr17	15175	439303	Dur-295,Dur-323,Dur-324,Dur-D7345,Dur-64	gain	424128
331	chr17	7027710	7170537	BC123,LD-285,LD-287	gain	142827
332	chr17	8862441	8987674	LD-307	gain	125233
333	chr17	15727681	15973092	NX-187	loss	245411
334	chr17	16920977	17104467	TC-263	loss	183490
335	chr17	17241870	17325007	TC-263	loss	83137
336	chr17	19595776	19884688	NX-222	loss	288912
337	chr17	31816689	31829292	LC-43	loss	12603
338	chr17	34611338	34755862	BC122,BC123,Dur-4509,F1-4	gain	144524
339	chr17	53914991	53996435	YS-2	gain	81444
340	chr17	61918740	62050089	YS-325	loss	131349
341	chr17	62154196	62582882	LW-L22,NX-174,BM-b11,TC-239,BC15,LW-L17,LW-L27,T831,TC-269,LW-7,LW-L2,LW-L31,T592,NX-183	loss	428686
342	chr18	23727309	23866133	LC-29,LC-33,LC-3028	loss	138824
343	chr18	28121767	28439863	LC-10,LC-3028	loss	318096
344	chr18	28845095	29348051	TC-257,LC-92	loss	502956
345	chr18	32091507	32234894	Y136	loss	143387
346	chr18	37613752	37942900	NX-174,TC-259	loss	329148
347	chr18	57157909	57411145	WZS-W62	gain	253236
348	chr18	59451170	59853448	WZS-W62	gain	402278
Supplemental table S1b. Information of 166 identified CNVRs
CNVR ID	Chr.	CNVR Start	CNVR End	Sample ID	Type	Length
1	chr1	8288718	8397202	Dur-300,Dur-304,Dur-306	gain	108484
2	chr1	9569872	9622704	YS-325,LC-22,LC-26,LC-28,LC-31,LC-57,LC-92,LW-L30,LW-L31,LC-40	loss	52832
3	chr1	22374360	22392034	BC122,LC-84,LC-3126,T232	gain	17674
4	chr1	46028574	46109103	LW-7,LW-L42,WZS-W44	loss	80529
5	chr1	48913544	48997120	LD-317,LD-321	loss	83576
6	chr1	51484339	53212237	TC-257,TC-277,TC-256,LC-0503	loss	1727898
7	chr1	66263343	70920102	LC-10,LD-305,LD-294,LD-281,LD-282,LD-286,LD-287,LD-291,LD-298,LD-307,LD-317,LD-321,YS-308,Dur-283,TC-262,LC-3028,TC-257,TC-263,TC-277,TC-256,LC-92,LC-28,LC-0503,NX-221,NX-222	loss	4656759
8	chr1	76905362	77121687	NX-222,NX-174,NX-201,NX-186	loss	216325
9	chr1	77325351	78666093	LC-10,TC-263,NX-218,LC-3028,NX-174	loss	1340742
10	chr1	99869938	100098510	YS-308,LC-92	loss	228572
11	chr1	100223426	100579558	LW-L10,LW-L27,LW-L28,LW-L24,LW-L25,LW-L35,LW-L38,LW-L40,LW-L41,LW-L7	loss	356132
12	chr1	102071378	102570564	BM-A27,BM-b14,LW-L7,LW-L10,TC-225,TC-228,TC-237,BM-b11,BM-b3	loss	499186
13	chr1	139543070	139747159	YS-308,YS-312,YS-2	loss	204089
14	chr1	170285310	172127330	LC-10,Dur-20,Dur-51,Dur-64,Dur-D7345	loss	1842020
15	chr1	172248961	173141881	LC-40,LC-10,LC-10	loss	892920
16	chr1	192637720	192978414	LC-10,LD-93,YS-YQ2901,LC-3028,NX-222,LC-10	both	340694
17	chr1	193610977	194293541	LC-10,LC-21,LC-22,LC-24,LC-26,LC-31,LC-34,LC-37,LC-39,LC-4,LC-40,LC-43,LC-45,LC-67,LC-84,LC-4285,LC-4694,LC-5260,LC-76,LC-57,LC-8,LC-90,LC-3307,LC-59	loss	682564
18	chr1	200583093	200757278	TC-253,TC-257,TC-276	loss	174185
19	chr1	219816097	220815008	LC-10,NX-221,BM-B79,YS-312,NX-218,TC-262,TC-263,TC-271,YS-308,YS-6,YS-66	loss	998911
20	chr1	252505714	255072572	LC-10,NX-221,LC-28,LC-0503	loss	2566858
21	chr1	269927732	269972373	BM-A22,BM-A27,BM-b14	loss	44641
22	chr1	272760898	273060114	LC-3028,NX-218,LC-22,LC-67,LC-3126,T413,LC-28	loss	299216
23	chr2	25457790	25787366	LC-10,LW-L2	both	329576
24	chr2	25815932	25977149	NX-190,NX-181	loss	161217
25	chr2	35831507	36714801	LC-10,NX-221,NX-174,NX-222,NX-189,NX-206	loss	883294
26	chr2	38144228	38602507	WZS-A2,WZS-W57,WZS-W61,LC-34,LC-43,LC-61,LC-76,LC-85,LC-0055,LC-4694	both	458279
27	chr2	46429654	47117943	Dur-51,NX-181,NX-200,NX-213,TC-228,TC-232,TC-238,TC-241,TC-248,TC-254,TC-257,TC-264,TC-267,TC-271,BC123,BC152,BC154,BC195,BC36,LW-L38,LW-L40,T1124,T232,T413,T831,TC-265,TC-270,TC-274,LD-11,WZS-B6,WZS-W44,BM-A7,BM-B15,BM-B63,BM-b7,BM-B79,BM-b8,YS-54,YS-YQ2901,LW-7,LW-L2,LW-L22,LW-L30,LW-L4,NX-180,NX-190,TC-237,TC-259,TC-275,WZS-A24,WZS-W64,Y136,Dur-64,Dur-95,Dur-D7345,Dur-D7386,LC-67,LW-L24,LW-L35…	loss	688289
28	chr2	93857371	94164090	TC-271,TC-262	loss	306719
29	chr2	95957069	96401578	BM-b22,NX-214,BM-B75,BM-B79,NX-221,BM-A27,BM-b3	loss	444509
30	chr2	108669753	109051523	WZS-W44,LD-280,WZS-W62,BM-b3	loss	381770
31	chr2	109670791	110088123	LD-103,LC-0503,TC-276,YS-10243,LD-25,LD-282,LD-294,YS-19,YS-52,YS-54,Dur-12,Dur-283,YS-101,LC-21,LC-23,LC-33,LC-34,LC-45,LC-84,LC-85,LC-90,NX-174,NX-183,Y136,Y148,LC-10	both	417332
32	chr2	110922572	112318299	LC-10,TC-263,NX-221,TC-262,TC-277,NX-218	loss	1395727
33	chr2	113160574	116470460	LC-10,BM-B79,LC-3028,YS-YQ2901,LC-92	both	3309886
34	chr2	135088696	135150969	BC136,BC141,BC15	gain	62273
35	chr2	136909120	137083723	NX-213,NX-221	loss	174603
36	chr3	17401867	17428593	LC-23,LC-57,LC-3305,LC-3307,LC-4983	loss	26726
37	chr3	60693443	60798539	LC-39,LC-4	loss	105096
38	chr3	63691468	64188472	BM-B79,TC-257	loss	497004
39	chr3	68872452	68984089	LC-22,LC-67,LC-90,LC-3126	loss	111637
40	chr3	93638997	93929087	LC-29,LC-57,LC-59,LC-3126,LC-4983	loss	290090
41	chr3	111626632	111809084	TC-263,TC-271	loss	182452
42	chr3	113941940	113993246	LD-284,LD-309,LD-81,YS-102,YS-82,Dur-288	gain	51306
43	chr3	117213313	117308221	LC-4,LC-83,LC-3305	gain	94908
44	chr3	119384712	119447660	Dur-4509,LC-61,LC-31,LC-37,LC-39,LC-4,LC-40,LC-43,LC-67,LC-76,LC-84,LC-85,NX-200	loss	62948
45	chr3	122136300	122369183	BC154,LC-76	loss	232883
46	chr3	135220578	135482473	TC-224,TC-225,TC-232	loss	261895
47	chr4	11030100	11080033	LC-39,LC-45	gain	49933
48	chr4	29525801	29731872	LC-92,Dur-283	both	206071
49	chr4	50954067	51298876	LW-L26,LW-L28,LD-321,YS-10243,Y136,Y148	loss	344809
50	chr4	74095578	74259849	NX-177,NX-175,NX-181,NX-189,NX-190,NX-209	gain	164271
51	chr4	76189394	76313668	BM-B79,Dur-69,NX-222,TC-253,TC-263,TC-267	loss	124274
52	chr4	127271258	128032171	NX-222,NX-218,NX-221	loss	760913
53	chr4	134095051	134190818	LW-L24,BM-A11,BM-A12,BM-A13,BM-A7,BM-b11,BM-b14,BM-B75,BM-B79,LD-11,LC-31,LC-34,LC-57,LC-67,LC-83,LC-4285,LC-4694,LC-4983,LW-L17,LW-L25,NX-206,TC-253,TC-254,TC-258,TC-261,TC-270,TC-272,TC-273	loss	95767
54	chr5	1864156	2052182	BC151,BC155,T36,T130,BC172	loss	188026
55	chr5	8231971	8499914	YS-106,LW-L30	both	267943
56	chr5	11262998	11414459	T592,T831	loss	151461
57	chr5	26724414	26895376	LD-80,LD-74,LD-18	loss	170962
58	chr5	27258927	27391528	NX-174,NX-187,NX-201,NX-209,NX-212,NX-213,NX-218,TC-238,TC-262	loss	132601
59	chr5	39588852	39916475	LC-3028,Y136	loss	327623
60	chr5	48649643	49173761	NX-212,NX-218,LD-280,YS-308	loss	524118
61	chr5	76448122	76781248	BC152,YS-10243,Dur-4509,LC-40	loss	333126
62	chr5	96306166	96373686	NX-181,NX-189,TC-251,TC-257,TC-260,TC-256	loss	67520
63	chr5	96822589	97129704	WZS-B6,LC-83,LC-90,LC-24,LC-57,LC-4983,LC-5260	loss	307115
64	chr5	99599014	101013243	LC-10,LW-L26,TC-235	loss	1414229
65	chr6	2707144	3152461	WZS-B6,WZS-W64	gain	445317
66	chr6	12765377	12980787	LD-30,LD-294,YS-102,YS-66,Dur-91,LD-284,YS-54,YS-63,YS-68,YS-7,YS-72,YS-79,YS-97,LC-4,NX-175,NX-190	gain	215410
67	chr6	13631695	13812780	YS-79,BM-A26,BM-b1,LD-280,LD-74,LD-86,YS-312,YS-325,YS-48,YS-88,LW-L28,TC-225,TC-264,YS-10243	loss	181085
68	chr6	21076920	21199856	TC-251,TC-257,TC-260,TC-263,TC-272,WZS-W64	loss	122936
69	chr6	29288578	29414327	LW-L28,NX-174	loss	125749
70	chr6	86487628	86657161	T592,LC-23,T831,WZS-B5,WZS-B6,WZS-W67	loss	169533
71	chr6	130083282	130569596	TC-256,LC-10	loss	486314
72	chr6	135143210	135208598	YS-72,YS-102	loss	65388
73	chr6	155139641	155463113	Dur-4509,LC-76	loss	323472
74	chr7	30435355	30811058	LW-L28,LC-10,LW-L26,BM-B79,LD-280	loss	375703
75	chr7	76291007	76463729	LD-280,LC-10,BM-A27,LW-L26,WZS-W44	loss	172722
76	chr7	81753305	82401282	LD-284,BM-b1,BM-b8,LD-281,Dur-297,LW-L42,LD-292,LC-3307,BM-A22,LD-294,LD-309,YS-7,LC-21,LC-26,LC-0503,LW-L30,LW-L35,Dur-327,LC-33,LC-83,LC-5260,WZS-B2,LD-305,LD-321,LC-22,LC-24,LC-40,LC-67,LC-84,LC-3028,NX-187,LC-31,LC-45,LC-57,LC-61,LC-4983	loss	647977
77	chr7	95803577	96022766	LC-10,LC-28,LC-3028,BM-A12,BM-A27,BM-b14,BM-b4,BM-B79,Dur-70,LC-22,LC-26,LC-31,LC-33,LC-4,LC-40,LC-67,LC-90,LC-92,LC-0503,LC-3126,LC-5260,LW-L17,LW-L24,LW-L26,LW-L27,LW-L28,LW-L31,LW-L41,LW-L7,NX-174,NX-187,NX-190,NX-210,NX-213,NX-221,T413,TC-256,TC-257,TC-258,TC-263,TC-269,TC-276,WZS-A2,WZS-A20,WZS-B5,WZS-W44,WZS-W64,WZS-W74,TC-275	loss	219189
78	chr8	723614	849384	YS-105,YS-113	gain	125770
79	chr8	3350925	3378239	YS-2,YS-52,YS-101,LD-317,YS-105,YS-106,YS-312,LW-L25,LD-18,YS-48,YS-58	gain	27314
80	chr8	13629661	14112067	TC-263,TC-257,TC-262,TC-277,TC-267,LC-92,LC-28,LC-0503	loss	482406
81	chr8	23033602	23234622	Y136,LC-10,YS-102	loss	201020
82	chr8	23521038	23585035	BM-A11,BM-A12,BM-A13,BM-A26,BM-A27,BM-A7,BM-b1,BM-b11,BM-b14,BM-b15,BM-b22,BM-b3,BM-b7,BM-B79	loss	63997
83	chr8	43425758	43878303	LD-280,LD-281,LD-284,LD-285,LD-293,LD-30,LD-74,LD-86	gain	452545
84	chr8	50726353	50863927	BC122,BC136,BC141,BC152,BC154,BC155,BC160,BC172,BM-A22,BM-b14,LC-22,LC-31,LC-33,LC-67,LC-92,LW-7,LW-L7,T130,T592,TC-263	loss	137574
85	chr8	70686054	70691805	Dur-327,Dur-329	gain	5751
86	chr8	99493331	99722360	NX-186,NX-189	loss	229029
87	chr8	99899949	99969028	NX-175,NX-213,TC-259	loss	69079
88	chr8	110658084	110734621	Dur-20,Dur-64	loss	76537
89	chr8	114348554	114583053	LC-10,TC-263	loss	234499
90	chr8	130945732	130997013	YS-50,YS-19	gain	51281
91	chr8	131207688	131837615	LC-10,LW-L7,WZS-W64	loss	629927
92	chr8	136520166	137702955	TC-257,LC-92,LC-0503,BM-A12,BM-B75,LC-39,BM-A13,BM-B15,BM-b5,NX-221	loss	1182789
93	chr8	138697219	138910813	LC-83,LD-286,LW-L17,LW-L19,LW-L35	gain	213594
94	chr8	141980614	142117695	LC-23,BC136,YS-102,YS-106,YS-17,YS-19,YS-50,YS-52,YS-54,YS-58,YS-63,YS-68,YS-79,YS-88,YS-97,LC-31,LC-34,LC-45	loss	137081
95	chr9	36559391	36673213	NX-222,LC-0503	loss	113822
96	chr9	64649980	64773963	Dur-4509,LD-80	loss	123983
97	chr9	106274400	106626819	LC-10,TC-271,BM-B79,WZS-W74	loss	352419
98	chr9	108348177	108446814	LC-10,LC-0503,LC-3028	loss	98637
99	chr9	114306266	114391882	NX-183,TC-258,TC-264,WZS-W44,WZS-W62	loss	85616
100	chr9	122404973	124164356	LC-10,LC-0503	loss	1759383
101	chr10	1686638	1725859	BC132,BC172,LC-40,LC-43,T226	loss	39221
102	chr10	4976864	5608014	NX-222,BC172,LW-L17,LW-L19,LW-L31,LW-L35,NX-180,NX-200,NX-213,T482,TC-224,TC-228,TC-272,TC-273,WZS-A20,WZS-B12,WZS-B22,WZS-B23,NX-177,BM-A11,BM-A12,BM-A13,BM-A22	both	631150
103	chr10	14031320	14108421	YS-2,YS-54	gain	77101
104	chr10	58435503	58743631	TC-263,LW-L7,TC-262	loss	308128
105	chr10	59776918	59875273	WZS-W67,BM-A13,BM-A7,BM-b14,LD-18,LD-87,YS-101	both	98355
106	chr10	60880664	60965150	LD-103,LD-317	gain	84486
107	chr11	8771604	9895994	Dur-288,Dur-299	loss	1124390
108	chr11	43582814	44023659	BC195,YS-YQ2901	gain	440845
109	chr11	45475518	45537697	BM-b7,YS-68,LC-0055	gain	62179
110	chr11	61796448	62480762	LC-10,T413	loss	684314
111	chr11	65366338	65876790	TC-256,LC-10	loss	510452
112	chr11	70508069	71130475	NX-174,T130,T36,T482,TC-237	gain	622406
113	chr11	71579110	71737104	LD-294,LD-309,Dur-62,Dur-64,Dur-D7386,TC-223,TC-267	gain	157994
114	chr11	74818822	74827003	BC136,BC141	gain	8181
115	chr12	25425880	25532327	LW-L10,LW-L17,LD-317	loss	106447
116	chr12	28392422	28578989	NX-209,NX-210,NX-217	loss	186567
117	chr12	61074050	61145353	BM-A12,BM-A13,BM-b5,BM-b7	gain	71303
118	chr13	27236259	27455494	LW-L24,LW-L35,LD-80,LD-25,LD-286,LD-86,LD-87,YS-17,YS-58,Dur-91,YS-101,LW-L27	gain	219235
119	chr13	28561383	28635089	BM-b8,LW-L26,LW-L31,Dur-295,Dur-296,Dur-299,Dur-302,Dur-304,Dur-306,Dur-328	gain	73706
120	chr13	38657796	38691669	LD-317,LC-92,LW-L24	both	33873
121	chr13	50318095	50550982	TC-235,TC-241	loss	232887
122	chr13	61727043	61913882	TC-256,TC-257,LC-92,BM-A27	loss	186839
123	chr13	70431811	70874632	YS-308,TC-263,TC-277,WZS-A2,WZS-B21,WZS-W44,WZS-W63	loss	442821
124	chr13	70944373	71007063	LW-7,LW-L10	gain	62690
125	chr13	101921768	101993885	BC136,F1-4	gain	72117
126	chr13	161588754	167903653	LW-L22,LW-L17,LW-L24,LW-L26,LW-L13,LW-L27,LW-L27,LW-L17,LW-L24,LW-L26,LW-L24,LW-L27,LW-L17	gain	6314899
127	chr13	173078780	177444507	LC-10,LW-L27,LW-L24,LW-L17,LW-L10,LC-10,TC-224,TC-263,BM-B79,LC-0503,TC-256,LW-L24	both	4365727
128	chr13	179392747	184454161	LW-L24,LW-L17,LC-10,LW-L17	both	5061414
129	chr13	186455702	188223724	LW-L24,LW-L17	gain	1768022
130	chr13	188290690	190042931	LW-L17,LW-L24,LW-L10,LW-L31,LW-L13,LD-317,BM-B79,TC-277,Dur-295,LD-56,LD-281,LD-284,LD-286,Dur-297,LW-L25,LW-L30	both	1752241
131	chr13	190321524	190742109	LW-L24,LW-L17	gain	420585
132	chr13	192899793	205311058	LW-L17,LW-L24,LW-L10,LW-L10,TC-271,LW-L30,LW-L24,LD-42,LW-L24,LW-L10,LW-L10,LW-L17,LW-L17	both	12411265
133	chr13	206171736	208316160	LW-L27,LD-103,LD-284	gain	2144424
134	chr13	209095174	213229007	LW-L22,LW-L27,WZS-W63,WZS-W64,WZS-W67,WZS-W74,WZS-A2,WZS-W44,WZS-W65,LW-L17,T413,BC136,BC141,T130,T831,TC-223	both	4133833
135	chr13	213691291	216171353	LW-L27,LW-L22,LW-L10,LW-L17,LW-L24,LW-L31,LW-L17	gain	2480062
136	chr13	217027218	217743121	LW-L27,LW-L31	gain	715903
137	chr14	6606811	6694002	BC132,BC170	gain	87191
138	chr14	12077905	12229929	BM-b15,Dur-D7345,NX-175,LD-285	gain	152024
139	chr14	54744215	55057069	BC155,BC163,BC36,T36,BC122,BC123,T1124,BC172,Y136	loss	312854
140	chr14	73559713	76660742	LC-10,LW-L13,LW-7,LW-L31	both	3101029
141	chr14	119781164	119983210	LC-22,LC-67,LC-31,LC-40	loss	202046
142	chr14	144641313	144665611	LC-34,LC-37,LC-4694,LC-4983,LC-5260	loss	24298
143	chr15	9256776	9402496	LC-76,Dur-295,Dur-288	gain	145720
144	chr15	11904651	13090159	TC-235,NX-218,NX-222,TC-257,BM-B79,LC-10	loss	1185508
145	chr15	13727587	13800772	Dur-62,Dur-64,Dur-D7345,Dur-D7386	loss	73185
146	chr15	18922814	19076645	BC163,LD-30,LD-93,NX-212	both	153831
147	chr15	35674169	35770550	WZS-A2,WZS-W63,LD-80,LD-282,LD-287,LD-292,LD-293,LD-309,LD-316,LD-317,LD-321,YS-308,YS-312,YS-7,YS-82,Dur-283,Dur-297,Dur-299,Dur-300,Dur-302,Dur-306,Dur-315,Dur-324,Dur-326,Dur-327,Dur-328,Dur-329,F1-19,F1-4,NX-180,NX-200,NX-209,NX-213,NX-214,NX-221,NX-222,TC-223,TC-224,TC-225,TC-235,TC-237,TC-238,TC-239,TC-241,TC-253,TC-261,TC-272,TC-273,TC-274,TC-277	gain	96381
148	chr15	93240320	93316570	BM-B15,NX-177,NX-187	gain	76250
149	chr15	100447783	100681987	BM-B79,LC-10,TC-263,TC-256,TC-271,BC172	loss	234204
150	chr15	136981095	137069716	NX-214,NX-221	loss	88621
151	chr16	2745009	3066542	LC-10,TC-262	loss	321533
152	chr16	9359308	9465501	WZS-B12,WZS-B5,WZS-W63	loss	106193
153	chr16	11287880	12073651	NX-221,NX-222,WZS-W54,TC-256,TC-262,WZS-W51	loss	785771
154	chr16	41139153	41408160	LC-10,NX-174	loss	269007
155	chr16	44390463	44429692	LW-L31,NX-177	loss	39229
156	chr16	71531492	71676371	BC136,T1124,T226,BC172	loss	144879
157	chr16	74952867	75391932	YS-325,WZS-W44	loss	439065
158	chr16	82968745	83028092	WZS-B2,YS-50,WZS-B22	gain	59347
159	chr17	15175	439303	Dur-295,Dur-323,Dur-324,Dur-D7345,Dur-64	gain	424128
160	chr17	7027710	7170537	BC123,LD-285,LD-287	gain	142827
161	chr17	34611338	34755862	BC122,BC123,Dur-4509,F1-4	gain	144524
162	chr17	62154196	62582882	LW-L22,NX-174,BM-b11,TC-239,BC15,LW-L17,LW-L27,T831,TC-269,LW-7,LW-L2,LW-L31,T592,NX-183	loss	428686
163	chr18	23727309	23866133	LC-29,LC-33,LC-3028	loss	138824
164	chr18	28121767	28439863	LC-10,LC-3028	loss	318096
165	chr18	28845095	29348051	TC-257,LC-92	loss	502956
166	chr18	37613752	37942900	NX-174,TC-259	loss	329148

## Sheet: Table S2
Table S2.the CNVs numbers detected in 286 individuals
CNV numbers	Individual numbers	Total
1	39	39
2	49	98
3	70	210
4	40	160
5	22	110
6	15	90
7	11	77
8	11	88
9	6	54
10	2	20
11	5	55
12	2	24
13	4	52
14	1	14
16	2	32
17	1	17
18	1	18
22	1	22
23	1	23
69	1	69

## Sheet: Table S3
Table S3. Information of genes in the identified CNVRs
CNVR ID	CNVR Start	CNVR End	Chr.	Ensembl Gene ID	Gene Start (bp)	Gene End (bp)	Associated Gene Name	Gene Biotype	Strand	Type
1	3216075	3253477	1	ENSSSCG00000004023	3234135	3263726	FGFR1OP	protein_coding	-1	loss
2	8288718	8397202	1	ENSSSCG00000004034	8311643	8323272	MAP3K4	protein_coding	1	gain
2	8288718	8397202	1	ENSSSCG00000004033	8330536	8439727	AGPAT4	protein_coding	-1	gain
4	14600163	14664550	1	ENSSSCG00000004072	14572710	14605560		protein_coding	-1	gain
5	20463826	20536004	1	ENSSSCG00000004112	20431406	20487312	SAMD5	protein_coding	-1	loss
8	48913544	48997120	1	ENSSSCG00000004250	48981862	49188743	SLC35F1	protein_coding	-1	loss
9	51484339	53212237	1	ENSSSCG00000019521	51670291	51670379		miRNA	-1	loss
9	51484339	53212237	1	ENSSSCG00000004269	52182578	52300219		protein_coding	-1	loss
9	51484339	53212237	1	ENSSSCG00000020480	52918792	52918896	U6	snRNA	-1	loss
10	66263343	70920102	1	ENSSSCG00000019674	66312008	66312340	7SK	misc_RNA	-1	loss
10	66263343	70920102	1	ENSSSCG00000004336	68255889	68426251	EPHA7	protein_coding	-1	loss
10	66263343	70920102	1	ENSSSCG00000018695	68882907	68883021		miRNA	-1	loss
10	66263343	70920102	1	ENSSSCG00000020518	70861177	70861274	U6	snRNA	-1	loss
11	76905362	77121687	1	ENSSSCG00000004361	77113353	77554767	GRIK2	protein_coding	1	loss
16	125359680	125496441	1	ENSSSCG00000004594	125355481	125379412		protein_coding	1	loss
16	125359680	125496441	1	ENSSSCG00000029184	125409317	125410243	FAM63B	protein_coding	1	loss
16	125359680	125496441	1	ENSSSCG00000024660	125424057	125424500		protein_coding	-1	loss
16	125359680	125496441	1	ENSSSCG00000021143	125443231	125450364		protein_coding	1	loss
16	125359680	125496441	1	ENSSSCG00000004595	125473597	125527323	ADAM10	protein_coding	-1	loss
17	139543070	139747159	1	ENSSSCG00000004664	139609651	139610354	EEF1A1	protein_coding	1	loss
18	141670724	141938208	1	ENSSSCG00000023996	141682597	141949823	CASC4	protein_coding	1	loss
18	141670724	141938208	1	ENSSSCG00000028089	141717295	141723599		protein_coding	1	loss
18	141670724	141938208	1	ENSSSCG00000004691	141722059	141742755	EIF3J	protein_coding	-1	loss
18	141670724	141938208	1	ENSSSCG00000004690	141757391	141797455	CTDSPL2	protein_coding	-1	loss
19	146280343	146339608	1	ENSSSCG00000004779	146283055	146302583	PLCB2	protein_coding	-1	loss
19	146280343	146339608	1	ENSSSCG00000030580	146304943	146312662		protein_coding	1	loss
20	170285310	172127330	1	ENSSSCG00000004884	170746448	170789634	TMX3	protein_coding	1	loss
20	170285310	172127330	1	ENSSSCG00000022185	171074544	171074666	5S_rRNA	rRNA	-1	loss
20	170285310	172127330	1	ENSSSCG00000030586	171435524	171435646	5S_rRNA	rRNA	1	loss
21	172248961	173141881	1	ENSSSCG00000019193	172899359	172899461	U6	snRNA	-1	loss
21	172248961	173141881	1	ENSSSCG00000004885	172944636	173004780	CDH19	protein_coding	1	loss
22	178709035	178892996	1	ENSSSCG00000026454	178852779	178857414		protein_coding	-1	loss
23	181333937	181406477	1	ENSSSCG00000004938	181325531	181407125	DENND4A	protein_coding	-1	loss
24	190469312	191937788	1	ENSSSCG00000027485	190573326	190573432	U6	snRNA	1	loss
24	190469312	191937788	1	ENSSSCG00000019982	191549679	191549778		miRNA	1	loss
24	190469312	191937788	1	ENSSSCG00000004990	191691087	191703587	LRFN5	protein_coding	1	loss
27	194987488	195271689	1	ENSSSCG00000004996	194967612	194997353	KLHL28	protein_coding	-1	loss
27	194987488	195271689	1	ENSSSCG00000027765	194996881	195143110		protein_coding	1	loss
27	194987488	195271689	1	ENSSSCG00000004997	195153592	195185563	PRPF39	protein_coding	1	loss
27	194987488	195271689	1	ENSSSCG00000019885	195181258	195181343	SNORD127	snoRNA	1	loss
27	194987488	195271689	1	ENSSSCG00000004998	195186155	195190072	FKBP3	protein_coding	-1	loss
27	194987488	195271689	1	ENSSSCG00000004999	195196671	195219710	MIS18BP1	protein_coding	1	loss
27	194987488	195271689	1	ENSSSCG00000005000	195220255	195286683	FANCM	protein_coding	-1	loss
27	194987488	195271689	1	ENSSSCG00000018377	195248757	195248851	U6	snRNA	-1	loss
29	200583093	200757278	1	ENSSSCG00000005020	200589507	200695217		protein_coding	1	loss
29	200583093	200757278	1	ENSSSCG00000005021	200696535	200724445	SAV1	protein_coding	-1	loss
32	234427007	234854917	1	ENSSSCG00000025230	234726356	234726438	U6	snRNA	1	loss
33	236253649	237284988	1	ENSSSCG00000018422	236901864	236902174	7SK	misc_RNA	-1	loss
34	250282954	250374522	1	ENSSSCG00000005257	250301455	250587110	TRPM3	protein_coding	-1	loss
35	252505714	255072572	1	ENSSSCG00000005266	252508777	252617639	TMC1	protein_coding	1	loss
35	252505714	255072572	1	ENSSSCG00000028996	252793170	252808540	ALDH1A1	protein_coding	1	loss
35	252505714	255072572	1	ENSSSCG00000005267	252989614	253007803	ANXA1	protein_coding	1	loss
35	252505714	255072572	1	ENSSSCG00000019430	253003161	253003259		miRNA	1	loss
35	252505714	255072572	1	ENSSSCG00000005268	254616170	254671808	RORB	protein_coding	1	loss
35	252505714	255072572	1	ENSSSCG00000005269	254710737	254831866	TRPM6	protein_coding	-1	loss
35	252505714	255072572	1	ENSSSCG00000025640	254937355	254944245	C9ORF40	protein_coding	-1	loss
35	252505714	255072572	1	ENSSSCG00000005271	254954110	254991565	C9ORF41	protein_coding	-1	loss
35	252505714	255072572	1	ENSSSCG00000005272	255013556	255035935	C9ORF95	protein_coding	-1	loss
35	252505714	255072572	1	ENSSSCG00000005273	255040336	255094990	OSTF1	protein_coding	1	loss
36	269927732	269972373	1	ENSSSCG00000005386	269898456	270003564	STX17	protein_coding	1	loss
39	279126089	279171518	1	ENSSSCG00000020531	279154851	279154953	SNORA31	snoRNA	-1	loss
40	282515916	282706200	1	ENSSSCG00000005456	282424654	282563435	MUSK	protein_coding	1	gain
40	282515916	282706200	1	ENSSSCG00000005457	282666496	282667881	LPAR1	protein_coding	-1	gain
41	295462741	296003591	1	ENSSSCG00000005549	295594399	295595529		protein_coding	-1	loss
41	295462741	296003591	1	ENSSSCG00000028498	295642618	295643562		protein_coding	1	loss
41	295462741	296003591	1	ENSSSCG00000023652	295692655	295693593		protein_coding	-1	loss
41	295462741	296003591	1	ENSSSCG00000005551	295731070	295732011	OR1L3	protein_coding	-1	loss
41	295462741	296003591	1	ENSSSCG00000005550	295769776	295770702		protein_coding	-1	loss
41	295462741	296003591	1	ENSSSCG00000005540	295846061	295846999		protein_coding	1	loss
41	295462741	296003591	1	ENSSSCG00000028769	295948831	295949772		protein_coding	1	loss
41	295462741	296003591	1	ENSSSCG00000023327	295976681	295977619	OR1J1	protein_coding	-1	loss
41	295462741	296003591	1	ENSSSCG00000027068	296000790	296002080		protein_coding	-1	loss
42	304255114	304383838	1	ENSSSCG00000005699	304346787	304445413		protein_coding	1	gain
44	211101	365309	2	ENSSSCG00000012848	220370	238887	EPS8L2	protein_coding	-1	loss
44	211101	365309	2	ENSSSCG00000012849	240545	245782	TMEM80	protein_coding	-1	loss
44	211101	365309	2	ENSSSCG00000012850	246543	269641	DEAF1	protein_coding	1	loss
44	211101	365309	2	ENSSSCG00000012851	272652	275757	DRD4	protein_coding	-1	loss
44	211101	365309	2	ENSSSCG00000012852	291757	299047	SCT	protein_coding	1	loss
44	211101	365309	2	ENSSSCG00000029723	299390	333963	PHRF1	protein_coding	-1	loss
44	211101	365309	2	ENSSSCG00000012853	299444	302179	IRF7	protein_coding	1	loss
44	211101	365309	2	ENSSSCG00000019083	339067	339164	ssc-mir-210	miRNA	1	loss
44	211101	365309	2	ENSSSCG00000012854	341893	344589	RASSF7	protein_coding	-1	loss
44	211101	365309	2	ENSSSCG00000030137	346489	350650	C11ORF35	protein_coding	1	loss
44	211101	365309	2	ENSSSCG00000027045	351325	368934	LRRC56	protein_coding	-1	loss
45	16113694	16210198	2	ENSSSCG00000013225	16114075	16120282	AGBL2	protein_coding	1	loss
45	16113694	16210198	2	ENSSSCG00000013232	16159995	16180455	MTCH2	protein_coding	1	loss
45	16113694	16210198	2	ENSSSCG00000013231	16202335	16203297	C1QTNF4	protein_coding	1	loss
45	16113694	16210198	2	ENSSSCG00000013230	16204579	16206256	FAM180B	protein_coding	-1	loss
45	16113694	16210198	2	ENSSSCG00000013229	16207623	16213704	NDUFS3	protein_coding	-1	loss
50	35831507	36714801	2	ENSSSCG00000013337	35864281	35883381	BBOX1	protein_coding	-1	loss
50	35831507	36714801	2	ENSSSCG00000018493	36161330	36161419		miRNA	-1	loss
50	35831507	36714801	2	ENSSSCG00000013338	36165328	36217735	SLC5A12	protein_coding	1	loss
50	35831507	36714801	2	ENSSSCG00000013339	36225783	36430350	ANO3	protein_coding	-1	loss
50	35831507	36714801	2	ENSSSCG00000013340	36290469	36301756	MUC15	protein_coding	1	loss
51	37724222	37785204	2	ENSSSCG00000013341	37564854	37914465	LUZP2	protein_coding	-1	gain
51	37724222	37785204	2	ENSSSCG00000020576	37749353	37749487	SNORA70	snoRNA	1	gain
52	38144228	38602507	2	ENSSSCG00000018221	38438503	38438605		miRNA	1	gain
54	45910764	46053572	2	ENSSSCG00000013384	45928602	46135191	SOX6	protein_coding	1	loss
55	46429654	47117943	2	ENSSSCG00000029087	46839069	46839164		miRNA	-1	loss
55	46429654	47117943	2	ENSSSCG00000013385	47050874	47146643	INSC	protein_coding	-1	loss
56	52617048	52674728	2	ENSSSCG00000028260	52589663	52855080		protein_coding	1	loss
57	93857371	94164090	2	ENSSSCG00000014136	93783042	93895497	VCAN	protein_coding	1	loss
57	93857371	94164090	2	ENSSSCG00000014137	93942378	93981389	HAPLN1	protein_coding	-1	loss
57	93857371	94164090	2	ENSSSCG00000018405	94045189	94045275	5S_rRNA	rRNA	1	loss
57	93857371	94164090	2	ENSSSCG00000030555	94078829	94078922		miRNA	-1	loss
59	95957069	96401578	2	ENSSSCG00000014143	96268307	96268603		protein_coding	-1	loss
60	102754910	103333532	2	ENSSSCG00000029233	102982091	102982189		miRNA	1	loss
60	102754910	103333532	2	ENSSSCG00000018913	102990045	102990370	7SK	misc_RNA	1	loss
61	107102726	107180349	2	ENSSSCG00000014170	106934106	107128389	CAST	protein_coding	1	loss
61	107102726	107180349	2	ENSSSCG00000014171	107133359	107167934	ERAP1	protein_coding	-1	loss
62	108669753	109051523	2	ENSSSCG00000014176	108896622	108921552		protein_coding	1	loss
62	108669753	109051523	2	ENSSSCG00000014177	108968008	109061538	CHD-1	protein_coding	-1	loss
64	110922572	112318299	2	ENSSSCG00000014182	111910757	111981781	SLCO4C1	protein_coding	-1	loss
64	110922572	112318299	2	ENSSSCG00000014183	112016541	112091668	SLCO6A1	protein_coding	-1	loss
64	110922572	112318299	2	ENSSSCG00000020110	112133096	112133211	5S_rRNA	rRNA	1	loss
65	113160574	116470460	2	ENSSSCG00000014186	113068978	113178031		protein_coding	-1	loss
65	113160574	116470460	2	ENSSSCG00000014187	113206699	113216199	NUDT12	protein_coding	-1	loss
65	113160574	116470460	2	ENSSSCG00000023111	114672074	114672179	U6	snRNA	1	loss
66	117623361	118485684	2	ENSSSCG00000014190	117651536	117936302	FBXL17	protein_coding	-1	loss
66	117623361	118485684	2	ENSSSCG00000014191	118230893	118454133	FER	protein_coding	1	loss
66	117623361	118485684	2	ENSSSCG00000014192	118320459	118321062		protein_coding	1	loss
67	135088696	135150969	2	ENSSSCG00000014248	135104404	135158940	LMNB1	protein_coding	1	gain
68	136909120	137083723	2	ENSSSCG00000025927	137080627	137080714		miRNA	-1	loss
69	149214534	149340081	2	ENSSSCG00000024920	149213538	149216196	PCDHGA6	protein_coding	1	loss
69	149214534	149340081	2	ENSSSCG00000014386	149220768	149223197	PCDHGA7	protein_coding	1	loss
69	149214534	149340081	2	ENSSSCG00000024762	149225821	149228716	PCDHGB4	protein_coding	1	loss
69	149214534	149340081	2	ENSSSCG00000023485	149236976	149239923		protein_coding	1	loss
69	149214534	149340081	2	ENSSSCG00000021326	149242138	149244878	PCDHGA9	protein_coding	1	loss
69	149214534	149340081	2	ENSSSCG00000029784	149247004	149249780	PCDHGB6	protein_coding	1	loss
69	149214534	149340081	2	ENSSSCG00000021051	149251771	149254209	PCDHGA10	protein_coding	1	loss
69	149214534	149340081	2	ENSSSCG00000023932	149264942	149269189	PCDHGB7	protein_coding	1	loss
69	149214534	149340081	2	ENSSSCG00000028382	149276952	149279387	PCDHGA12	protein_coding	1	loss
70	11689349	11694292	3	ENSSSCG00000024045	11681955	11759966		protein_coding	-1	loss
72	17401867	17428593	3	ENSSSCG00000024091	17401301	17415367	ITGAD	protein_coding	1	loss
73	18690753	18742778	3	ENSSSCG00000021845	18691930	18703400	ATXN2L	protein_coding	1	loss
73	18690753	18742778	3	ENSSSCG00000007803	18706410	18710027	TUFM	protein_coding	-1	loss
73	18690753	18742778	3	ENSSSCG00000007804	18718010	18728428	SH2B1	protein_coding	1	loss
73	18690753	18742778	3	ENSSSCG00000007805	18733279	18753571	ATP2A1	protein_coding	1	loss
74	60693443	60798539	3	ENSSSCG00000028675	60714107	60726984		protein_coding	-1	loss
77	73401689	73481758	3	ENSSSCG00000025581	73426179	73435070		protein_coding	-1	loss
78	81203388	81493233	3	ENSSSCG00000008363	81192659	81231820	AFTPH	protein_coding	-1	loss
78	81203388	81493233	3	ENSSSCG00000030005	81319303	81326754	LGALSL	protein_coding	-1	loss
82	113941940	113993246	3	ENSSSCG00000020068	113949218	113949322	U6	snRNA	1	gain
82	113941940	113993246	3	ENSSSCG00000008513	113955609	114112318	BIRC6	protein_coding	-1	gain
83	117213313	117308221	3	ENSSSCG00000030147	117217369	117220542		protein_coding	1	gain
83	117213313	117308221	3	ENSSSCG00000008538	117219574	117244540	RINGO	protein_coding	-1	gain
83	117213313	117308221	3	ENSSSCG00000008540	117257007	117275131	PPP1CB	protein_coding	1	gain
83	117213313	117308221	3	ENSSSCG00000008539	117279555	117287358	SPDYA	protein_coding	1	gain
83	117213313	117308221	3	ENSSSCG00000018475	117302875	117302972	U6	snRNA	-1	gain
84	119384712	119447660	3	ENSSSCG00000008564	119406073	119456402	CIB4	protein_coding	1	loss
85	122136300	122369183	3	ENSSSCG00000008593	122136104	122272144	KLHL29	protein_coding	-1	loss
86	135220578	135482473	3	ENSSSCG00000029313	135174175	135295782	ITGB1BP1	protein_coding	1	loss
86	135220578	135482473	3	ENSSSCG00000008639	135176525	135222600	ADAM17	protein_coding	-1	loss
86	135220578	135482473	3	ENSSSCG00000008638	135246378	135278741	YWHAQ	protein_coding	-1	loss
86	135220578	135482473	3	ENSSSCG00000008642	135295916	135379560	ASAP2	protein_coding	-1	loss
88	1003897	1180051	4	ENSSSCG00000006956	1023359	1026005	ZC3H3	protein_coding	1	loss
88	1003897	1180051	4	ENSSSCG00000006954	1039936	1047372	EEF1D	protein_coding	1	loss
88	1003897	1180051	4	ENSSSCG00000006948	1047605	1052341	C8ORF73	protein_coding	1	loss
88	1003897	1180051	4	ENSSSCG00000006955	1054261	1057775	GSDMD	protein_coding	-1	loss
88	1003897	1180051	4	ENSSSCG00000028265	1068280	1100804	TOP1MT	protein_coding	-1	loss
88	1003897	1180051	4	ENSSSCG00000006957	1122867	1131858	RHPN1	protein_coding	1	loss
90	10703277	10847739	4	ENSSSCG00000005959	10801066	10859545	FAM49B	protein_coding	1	loss
92	15561210	16366232	4	ENSSSCG00000029106	15570798	15592779	RNF139	protein_coding	1	loss
92	15561210	16366232	4	ENSSSCG00000024412	15590683	15606229	CU468433.4	protein_coding	-1	loss
92	15561210	16366232	4	ENSSSCG00000005975	15698066	15757625	MTSS1	protein_coding	1	loss
92	15561210	16366232	4	ENSSSCG00000005977	15725526	15935437	TMEM65	protein_coding	1	loss
92	15561210	16366232	4	ENSSSCG00000005976	15761788	15769949	NDUFB9	protein_coding	-1	loss
92	15561210	16366232	4	ENSSSCG00000030603	15769901	15816051	TATDN1	protein_coding	1	loss
92	15561210	16366232	4	ENSSSCG00000005973	15816901	15818736		protein_coding	-1	loss
92	15561210	16366232	4	ENSSSCG00000027782	15852422	15853762	TRMT12	protein_coding	-1	loss
92	15561210	16366232	4	ENSSSCG00000024424	16359635	16400990	FAM91A1	protein_coding	-1	loss
93	25283221	27846293	4	ENSSSCG00000020360	26157899	26157999	U6	snRNA	1	loss
93	25283221	27846293	4	ENSSSCG00000019239	26446704	26447002	7SK	misc_RNA	-1	loss
93	25283221	27846293	4	ENSSSCG00000025742	26834084	26836262		protein_coding	-1	loss
93	25283221	27846293	4	ENSSSCG00000020681	27248765	27248855		miRNA	-1	loss
93	25283221	27846293	4	ENSSSCG00000026312	27387413	27387503		miRNA	-1	loss
93	25283221	27846293	4	ENSSSCG00000031031	27673913	27766733	CSMD3_partialCDS	protein_coding	1	loss
95	34649690	34965838	4	ENSSSCG00000006038	34232982	34739094	ZFPM2	protein_coding	-1	loss
95	34649690	34965838	4	ENSSSCG00000019246	34742495	34742644		miRNA	1	loss
96	39684755	39785065	4	ENSSSCG00000006067	39668745	39686887	SPAG1	protein_coding	-1	loss
96	39684755	39785065	4	ENSSSCG00000027587	39719235	39756573	SPAG1	protein_coding	-1	loss
96	39684755	39785065	4	ENSSSCG00000021180	39764915	39768384	POLR2K	protein_coding	-1	loss
96	39684755	39785065	4	ENSSSCG00000006068	39772254	39787039	FBXO43	protein_coding	1	loss
97	41709444	41867894	4	ENSSSCG00000006078	41669216	41808508	POP1	protein_coding	-1	loss
97	41709444	41867894	4	ENSSSCG00000006081	41705581	41709618		protein_coding	1	loss
97	41709444	41867894	4	ENSSSCG00000006082	41734184	41746860	MATN2	protein_coding	-1	loss
97	41709444	41867894	4	ENSSSCG00000006079	41807820	41817911	HRSP12	protein_coding	1	loss
97	41709444	41867894	4	ENSSSCG00000006080	41827650	41833182	C8ORF47	protein_coding	-1	loss
98	50954067	51298876	4	ENSSSCG00000006125	51177232	51201573		protein_coding	1	loss
98	50954067	51298876	4	ENSSSCG00000006126	51207652	51243981	DECR	protein_coding	-1	loss
98	50954067	51298876	4	ENSSSCG00000006127	51264095	51283502	NBN	protein_coding	1	loss
99	53485416	54270731	4	ENSSSCG00000006132	53437527	53598063	MMP16	protein_coding	1	loss
100	55173689	55362366	4	ENSSSCG00000006134	55102478	55179056	CNGB3	protein_coding	1	loss
100	55173689	55362366	4	ENSSSCG00000006135	55192067	55251263	CPNE3	protein_coding	-1	loss
100	55173689	55362366	4	ENSSSCG00000006136	55260809	55298662	FAM82B	protein_coding	1	loss
100	55173689	55362366	4	ENSSSCG00000006137	55305131	55403541	WWP1	protein_coding	-1	loss
101	56265275	56423015	4	ENSSSCG00000006142	56358291	56369035	CA1	protein_coding	1	loss
103	66284214	67057104	4	ENSSSCG00000006171	66613220	66662220	CRISPLD1	protein_coding	-1	loss
103	66284214	67057104	4	ENSSSCG00000006172	66776708	66802989	PI15	protein_coding	-1	loss
105	74095578	74259849	4	ENSSSCG00000023518	74131919	74223591		protein_coding	-1	gain
105	74095578	74259849	4	ENSSSCG00000006209	74186319	74189139	VCPIP1	protein_coding	-1	gain
105	74095578	74259849	4	ENSSSCG00000018586	74205065	74205196	SNORA9	snoRNA	1	gain
105	74095578	74259849	4	ENSSSCG00000024133	74259677	74275186	VCPIP1	protein_coding	1	gain
106	76189394	76313668	4	ENSSSCG00000019140	76256743	76256996	7SK	misc_RNA	1	loss
108	127271258	128032171	4	ENSSSCG00000006857	127267390	127408467	COL11A1	protein_coding	1	loss
109	134095051	134190818	4	ENSSSCG00000006885	134085867	134202787	ALG14	protein_coding	1	loss
110	1864156	2052182	5	ENSSSCG00000020776	1988490	1992067		protein_coding	1	loss
110	1864156	2052182	5	ENSSSCG00000000022	2004884	2005603	LDOC1L	protein_coding	1	loss
111	8231971	8499914	5	ENSSSCG00000029668	8231064	8248404		protein_coding	1	gain
111	8231971	8499914	5	ENSSSCG00000026067	8270956	8304327	TMPRSS6	protein_coding	1	gain
111	8231971	8499914	5	ENSSSCG00000000135	8307626	8318356	KCTD17	protein_coding	-1	gain
111	8231971	8499914	5	ENSSSCG00000000134	8338527	8344469	MPST	protein_coding	-1	gain
111	8231971	8499914	5	ENSSSCG00000000133	8349105	8358974	TST	protein_coding	1	gain
111	8231971	8499914	5	ENSSSCG00000000132	8367742	8375527	C22ORF33	protein_coding	1	loss
111	8231971	8499914	5	ENSSSCG00000000136	8415795	8440059	CSF2RB	protein_coding	-1	loss
111	8231971	8499914	5	ENSSSCG00000000137	8474345	8497583	NCF4	protein_coding	-1	loss
112	11262998	11414459	5	ENSSSCG00000020056	11369984	11370121	SNORA76	snoRNA	-1	loss
113	11573669	11652170	5	ENSSSCG00000026671	11647772	11716054		protein_coding	-1	loss
114	26724414	26895376	5	ENSSSCG00000000456	26810232	26867980	SLC16A7	protein_coding	1	loss
117	37494117	37767528	5	ENSSSCG00000025969	37376180	37645956	PTPRR	protein_coding	-1	loss
118	39588852	39916475	5	ENSSSCG00000000515	39065887	39518064	TRH-DE	protein_coding	1	loss
118	39588852	39916475	5	ENSSSCG00000019983	39634722	39634803	U4	snRNA	1	loss
119	48649643	49173761	5	ENSSSCG00000000543	48589732	48684265	CCDC91	protein_coding	-1	loss
119	48649643	49173761	5	ENSSSCG00000024232	48803123	48879213	CCDC91	protein_coding	1	loss
119	48649643	49173761	5	ENSSSCG00000000544	49160270	49172386	PTHLH	protein_coding	1	loss
120	57077252	57235294	5	ENSSSCG00000000588	57056542	57145230	PLEKHA5	protein_coding	-1	loss
121	57721244	58402986	5	ENSSSCG00000000590	57680677	57724905	PLCZ1	protein_coding	1	loss
121	57721244	58402986	5	ENSSSCG00000000591	57747752	58107859	PIK3C2G	protein_coding	-1	loss
121	57721244	58402986	5	ENSSSCG00000000593	58163512	58164713	RECQL	protein_coding	-1	loss
121	57721244	58402986	5	ENSSSCG00000000594	58236575	58242816	RERGL	protein_coding	1	loss
122	59062022	59246633	5	ENSSSCG00000028440	59147250	59147356	U6	snRNA	-1	loss
122	59062022	59246633	5	ENSSSCG00000000596	59187848	59188202		pseudogene	-1	loss
123	76448122	76781248	5	ENSSSCG00000026973	76457234	76468320	ZCRB1	protein_coding	1	loss
123	76448122	76781248	5	ENSSSCG00000027887	76638289	76638629	7SK	misc_RNA	1	loss
124	88318935	88563475	5	ENSSSCG00000000881	88424826	88439171		protein_coding	-1	gain
124	88318935	88563475	5	ENSSSCG00000023696	88509695	88509801	U6	snRNA	1	gain
124	88318935	88563475	5	ENSSSCG00000000880	88519634	88687495		protein_coding	1	gain
125	96306166	96373686	5	ENSSSCG00000000918	96320060	96355948	EPYC	protein_coding	1	loss
125	96306166	96373686	5	ENSSSCG00000000919	96363644	96364864	C12ORF12	protein_coding	1	loss
127	99599014	101013243	5	ENSSSCG00000028566	100312254	100312334		miRNA	1	loss
127	99599014	101013243	5	ENSSSCG00000000931	100820116	101008693	MGAT4C	protein_coding	1	loss
128	2707144	3152461	6	ENSSSCG00000002658	2749024	2750040	FOXL1	protein_coding	-1	gain
128	2707144	3152461	6	ENSSSCG00000029296	2759404	2760596		pseudogene	-1	gain
128	2707144	3152461	6	ENSSSCG00000002660	2770501	2786404	MTHFSD	protein_coding	1	gain
129	10012272	10041550	6	ENSSSCG00000002696	9896814	10062187	VAT1L	protein_coding	-1	gain
129	10012272	10041550	6	ENSSSCG00000020141	10031373	10031521	SNORA15	snoRNA	1	gain
130	12765377	12980787	6	ENSSSCG00000002718	12797985	12853562	FA2H	protein_coding	1	gain
130	12765377	12980787	6	ENSSSCG00000002715	12883191	12920075	RFWD3	protein_coding	-1	gain
130	12765377	12980787	6	ENSSSCG00000002716	12932915	12938179	MLKL	protein_coding	-1	gain
130	12765377	12980787	6	ENSSSCG00000030420	12976321	13127077	GLG1	protein_coding	1	gain
131	13631695	13812780	6	ENSSSCG00000028177	13677564	13678977		protein_coding	1	loss
131	13631695	13812780	6	ENSSSCG00000020847	13679776	13685514		protein_coding	1	loss
131	13631695	13812780	6	ENSSSCG00000002729	13733590	13819514	VAC14	protein_coding	1	loss
133	29288578	29414327	6	ENSSSCG00000002835	29306598	29418995	TOX3	protein_coding	1	loss
134	50432684	50638891	6	ENSSSCG00000003178	50430671	50436164	IRF3	protein_coding	-1	loss
134	50432684	50638891	6	ENSSSCG00000003177	50435027	50444473	BCL2L12	protein_coding	1	loss
134	50432684	50638891	6	ENSSSCG00000003189	50447958	50459249	PRMT1	protein_coding	1	loss
134	50432684	50638891	6	ENSSSCG00000003190	50460670	50461602	ADM5	protein_coding	1	loss
134	50432684	50638891	6	ENSSSCG00000024872	50462149	50476782	CPT1C	protein_coding	1	loss
134	50432684	50638891	6	ENSSSCG00000003191	50491274	50508841	TSKS	protein_coding	-1	loss
134	50432684	50638891	6	ENSSSCG00000003199	50515464	50553289	AP2A1	protein_coding	1	loss
134	50432684	50638891	6	ENSSSCG00000003198	50553036	50559348	FUZ	protein_coding	-1	loss
134	50432684	50638891	6	ENSSSCG00000003197	50563385	50578613	MED25	protein_coding	1	loss
134	50432684	50638891	6	ENSSSCG00000003196	50594899	50602421	PTOV1	protein_coding	1	loss
134	50432684	50638891	6	ENSSSCG00000003195	50603438	50609894	PNKP	protein_coding	-1	loss
134	50432684	50638891	6	ENSSSCG00000003194	50610689	50619327	AKT1S1	protein_coding	-1	loss
134	50432684	50638891	6	ENSSSCG00000003193	50620106	50635303	TBC1D17	protein_coding	1	loss
134	50432684	50638891	6	ENSSSCG00000003192	50635545	50645232	IL4I1	protein_coding	-1	loss
135	68937295	69006213	6	ENSSSCG00000003455	68941549	68985262	FHAD1	protein_coding	-1	loss
135	68937295	69006213	6	ENSSSCG00000003456	68997270	69014910	FHAD1	protein_coding	1	loss
136	86487628	86657161	6	ENSSSCG00000003641	86652474	86652932	MTF1	protein_coding	-1	loss
136	86487628	86657161	6	ENSSSCG00000003642	86656665	86715040	INPP5B	protein_coding	-1	loss
137	118009798	118286246	6	ENSSSCG00000003749	117947967	118097707	PIK3C3	protein_coding	1	loss
143	155139641	155463113	6	ENSSSCG00000003941	155177961	155210075	SZT2	protein_coding	-1	loss
143	155139641	155463113	6	ENSSSCG00000003940	155177961	155181358	HYI	protein_coding	1	loss
143	155139641	155463113	6	ENSSSCG00000003942	155227990	155229065	C1ORF84	protein_coding	1	loss
143	155139641	155463113	6	ENSSSCG00000003950	155288383	155321728	TIE-1	protein_coding	1	loss
143	155139641	155463113	6	ENSSSCG00000030811	155310110	155315755	CH242-210N13.2	protein_coding	-1	loss
143	155139641	155463113	6	ENSSSCG00000030906	155333233	155335821	MPL	protein_coding	1	loss
143	155139641	155463113	6	ENSSSCG00000003949	155337334	155345129	CDC20	protein_coding	-1	loss
143	155139641	155463113	6	ENSSSCG00000023937	155338716	155345129	ELOVL1	protein_coding	1	loss
143	155139641	155463113	6	ENSSSCG00000003943	155345966	155365853	MED8	protein_coding	-1	loss
143	155139641	155463113	6	ENSSSCG00000021142	155373119	155376623		protein_coding	-1	loss
143	155139641	155463113	6	ENSSSCG00000003951	155396079	155399575	C1ORF210	protein_coding	1	loss
143	155139641	155463113	6	ENSSSCG00000024697	155409066	155412295	TMEM125	protein_coding	-1	loss
143	155139641	155463113	6	ENSSSCG00000023904	155424281	155485848	WDR65	protein_coding	-1	loss
145	3404361	3495099	7	ENSSSCG00000001016	3379268	3548305	FARS2	protein_coding	1	loss
146	4033259	4191064	7	ENSSSCG00000020344	4092683	4092817	SNORA76	snoRNA	-1	gain
147	21815831	21875538	7	ENSSSCG00000001106	21795985	21817965	SLC17A4	protein_coding	1	loss
147	21815831	21875538	7	ENSSSCG00000001107	21858336	21885955	OATV1	protein_coding	1	loss
148	30435355	30811058	7	ENSSSCG00000001483	30525284	30609643	FAM83B	protein_coding	-1	loss
149	34803564	34925816	7	ENSSSCG00000001523	34839241	34928071	GRM4	protein_coding	-1	gain
150	50659741	51027425	7	ENSSSCG00000001744	50994878	51057159	TFAP2D	protein_coding	1	loss
151	58164747	58289006	7	ENSSSCG00000001814	58161247	58190445	IQGAP1	protein_coding	-1	loss
152	67331012	67581515	7	ENSSSCG00000001940	67342467	67346827	FOXA1	protein_coding	1	loss
152	67331012	67581515	7	ENSSSCG00000001941	67504659	67564944	MIPOL1	protein_coding	-1	loss
152	67331012	67581515	7	ENSSSCG00000020723	67566237	67587307		protein_coding	-1	loss
154	81753305	82401282	7	ENSSSCG00000002048	81755107	81755166	TRAJ41	protein_coding	-1	loss
154	81753305	82401282	7	ENSSSCG00000002047	81755607	81755669	TRAJ42	protein_coding	-1	loss
154	81753305	82401282	7	ENSSSCG00000002046	81757485	81757544	TRAJ44	protein_coding	-1	loss
154	81753305	82401282	7	ENSSSCG00000022512	81789654	81794217	TRDC	protein_coding	-1	loss
154	81753305	82401282	7	ENSSSCG00000002053	81884262	81884708	TRADV1	protein_coding	-1	loss
154	81753305	82401282	7	ENSSSCG00000026675	81905098	81907677		protein_coding	-1	loss
154	81753305	82401282	7	ENSSSCG00000002055	82005128	82005649	TRDV4	protein_coding	-1	loss
154	81753305	82401282	7	ENSSSCG00000002056	82044373	82044905	TRADV3	protein_coding	-1	loss
154	81753305	82401282	7	ENSSSCG00000002057	82089753	82090341	TRDV2-2	protein_coding	-1	loss
154	81753305	82401282	7	ENSSSCG00000022761	82116195	82116640	TRADV8	protein_coding	-1	loss
154	81753305	82401282	7	ENSSSCG00000027788	82120489	82121030	TRADV9	protein_coding	-1	loss
154	81753305	82401282	7	ENSSSCG00000022057	82145275	82145807	TRDV3	protein_coding	-1	loss
154	81753305	82401282	7	ENSSSCG00000002062	82159659	82160227	TRADV12	protein_coding	-1	loss
154	81753305	82401282	7	ENSSSCG00000002063	82172829	82173582	TRADV14	protein_coding	-1	loss
154	81753305	82401282	7	ENSSSCG00000028680	82181004	82181590	TRADV15-1	protein_coding	-1	loss
154	81753305	82401282	7	ENSSSCG00000002069	82232740	82233021		protein_coding	-1	loss
154	81753305	82401282	7	ENSSSCG00000021543	82253358	82390901		protein_coding	-1	loss
154	81753305	82401282	7	ENSSSCG00000021202	82257955	82258446		protein_coding	-1	loss
154	81753305	82401282	7	ENSSSCG00000026335	82276655	82280677		protein_coding	1	loss
154	81753305	82401282	7	ENSSSCG00000023346	82281866	82282491		protein_coding	1	loss
154	81753305	82401282	7	ENSSSCG00000029524	82299859	82300402		protein_coding	1	loss
154	81753305	82401282	7	ENSSSCG00000002078	82302487	82302994		protein_coding	1	loss
154	81753305	82401282	7	ENSSSCG00000024807	82306610	82307158		protein_coding	1	loss
154	81753305	82401282	7	ENSSSCG00000025373	82313420	82313986		protein_coding	1	loss
154	81753305	82401282	7	ENSSSCG00000002081	82322889	82324569		protein_coding	1	loss
154	81753305	82401282	7	ENSSSCG00000021666	82333128	82334537		protein_coding	1	loss
154	81753305	82401282	7	ENSSSCG00000002085	82362291	82362868		protein_coding	1	loss
155	95803577	96022766	7	ENSSSCG00000019353	95845066	95845256	U2	snRNA	-1	loss
155	95803577	96022766	7	ENSSSCG00000002283	95851228	96101112	FUT8	protein_coding	1	loss
156	723614	849384	8	ENSSSCG00000008689	793342	835190	ZFYVE28	protein_coding	-1	gain
157	3350925	3378239	8	ENSSSCG00000027349	3279047	3375932	TBC1D14	protein_coding	1	gain
161	23914813	24901498	8	ENSSSCG00000008765	24323042	24333142		protein_coding	1	loss
162	25948033	28118022	8	ENSSSCG00000008767	28015649	28016107		protein_coding	1	loss
162	25948033	28118022	8	ENSSSCG00000019200	28051156	28051485	7SK	misc_RNA	-1	loss
164	43425758	43878303	8	ENSSSCG00000008842	43550236	43602062	KIT1*0101	protein_coding	1	gain
164	43425758	43878303	8	ENSSSCG00000020497	43874124	43874204	U6	snRNA	-1	gain
168	70686054	70691805	8	ENSSSCG00000030074	70690433	70703495		protein_coding	1	gain
173	108840104	109150564	8	ENSSSCG00000009089	108829983	108871758	ADAD1	protein_coding	-1	loss
173	108840104	109150564	8	ENSSSCG00000009090	108893587	109077862	KIAA1109	protein_coding	-1	loss
176	129127706	129213551	8	ENSSSCG00000009173	129169078	129176677	EMCN	protein_coding	-1	loss
176	129127706	129213551	8	ENSSSCG00000018455	129190210	129190377	U1	snRNA	-1	loss
177	130945732	130997013	8	ENSSSCG00000029813	130843387	131031868	TSPAN5	protein_coding	1	gain
178	131207688	131837615	8	ENSSSCG00000009188	131181709	131215185	C4ORF37	protein_coding	1	loss
178	131207688	131837615	8	ENSSSCG00000019720	131260737	131260839	U6	snRNA	-1	loss
178	131207688	131837615	8	ENSSSCG00000020116	131429023	131429118	U6	snRNA	-1	loss
178	131207688	131837615	8	ENSSSCG00000025773	131561992	131562098	U6	snRNA	1	loss
180	136520166	137702955	8	ENSSSCG00000029197	137647348	137755299		protein_coding	-1	loss
181	138697219	138910813	8	ENSSSCG00000009203	138635406	138774099	SNCA	protein_coding	1	gain
182	141980614	142117695	8	ENSSSCG00000009228	141997575	142137195	MAPK10	protein_coding	1	loss
184	1674985	1707931	9	ENSSSCG00000028782	1685096	1686052		protein_coding	-1	gain
185	4297475	4336627	9	ENSSSCG00000024380	4300169	4301116		protein_coding	-1	gain
185	4297475	4336627	9	ENSSSCG00000021824	4323256	4324203		protein_coding	-1	gain
185	4297475	4336627	9	ENSSSCG00000014646	4333247	4334182		protein_coding	-1	gain
186	11096060	11133568	9	ENSSSCG00000014860	10993370	11099236	MAP6	protein_coding	-1	gain
186	11096060	11133568	9	ENSSSCG00000014861	11119062	11132962	MOGAT2	protein_coding	1	gain
188	29675316	29741635	9	ENSSSCG00000014945	29682271	29683361	TAF1D	protein_coding	1	loss
188	29675316	29741635	9	ENSSSCG00000018178	29684155	29684282	SNORA40	snoRNA	1	loss
188	29675316	29741635	9	ENSSSCG00000018225	29685341	29685471	SNORA18	snoRNA	1	loss
188	29675316	29741635	9	ENSSSCG00000019283	29685614	29685687	SNORD5	snoRNA	1	loss
188	29675316	29741635	9	ENSSSCG00000019451	29686701	29686839	SNORA8	snoRNA	1	loss
188	29675316	29741635	9	ENSSSCG00000018329	29687094	29687229	SNORA1	snoRNA	1	loss
188	29675316	29741635	9	ENSSSCG00000018558	29687502	29687574	snoZ40	snoRNA	1	loss
188	29675316	29741635	9	ENSSSCG00000014946	29688042	29799302	KIAA1731	protein_coding	-1	loss
188	29675316	29741635	9	ENSSSCG00000019977	29688455	29688576	SNORA32	snoRNA	1	loss
188	29675316	29741635	9	ENSSSCG00000019648	29688864	29688990	SNORA25	snoRNA	1	loss
188	29675316	29741635	9	ENSSSCG00000018303	29696477	29696556	snoU2_19	snoRNA	-1	loss
189	31795544	31905146	9	ENSSSCG00000014969	31811141	31829920		protein_coding	-1	loss
189	31795544	31905146	9	ENSSSCG00000014970	31847001	31911142	MTMR2	protein_coding	-1	loss
190	36559391	36673213	9	ENSSSCG00000014978	36559113	36576174	ANGPTL5	protein_coding	-1	loss
190	36559391	36673213	9	ENSSSCG00000014979	36609073	36654475	KIAA1377	protein_coding	1	loss
191	43140950	43184416	9	ENSSSCG00000015015	43174648	43222583	ARHGAP20	protein_coding	1	loss
192	62083176	63029187	9	ENSSSCG00000015238	61997169	62189255	ARHGAP32	protein_coding	-1	loss
192	62083176	63029187	9	ENSSSCG00000015239	62607366	62620602	BARX2	protein_coding	1	loss
192	62083176	63029187	9	ENSSSCG00000020406	62715752	62715823	SNORD112	snoRNA	1	loss
192	62083176	63029187	9	ENSSSCG00000015241	62797348	62803102	TMEM45B	protein_coding	1	loss
192	62083176	63029187	9	ENSSSCG00000015242	62806124	62809058		protein_coding	-1	loss
192	62083176	63029187	9	ENSSSCG00000021545	62817617	62822763		protein_coding	-1	loss
192	62083176	63029187	9	ENSSSCG00000015243	62880784	62960253	PRDM10	protein_coding	1	loss
192	62083176	63029187	9	ENSSSCG00000015244	62965068	63035190	APLP2	protein_coding	1	loss
195	75705239	75973705	9	ENSSSCG00000015300	75921396	75930836	ZNF804B	protein_coding	1	loss
196	84965987	85243274	9	ENSSSCG00000015341	85078137	85113336	C1GALT1	protein_coding	1	loss
196	84965987	85243274	9	ENSSSCG00000015342	85222169	85494172	COL28A1	protein_coding	-1	loss
197	86506695	86677821	9	ENSSSCG00000015348	86607783	86609535	NXPH1	protein_coding	1	loss
198	106274400	106626819	9	ENSSSCG00000023399	106416520	106476227		protein_coding	1	loss
198	106274400	106626819	9	ENSSSCG00000015398	106573372	106597357		protein_coding	-1	loss
198	106274400	106626819	9	ENSSSCG00000028086	106626163	106628684		protein_coding	1	loss
199	108348177	108446814	9	ENSSSCG00000015402	108068516	108551541	CACNA2D1	protein_coding	1	loss
200	114306266	114391882	9	ENSSSCG00000015426	114070908	114333182	RELN	protein_coding	-1	loss
201	122404973	124164356	9	ENSSSCG00000021864	122494600	122495204		protein_coding	1	loss
201	122404973	124164356	9	ENSSSCG00000020138	123184150	123184218	SNORD25	snoRNA	-1	loss
201	122404973	124164356	9	ENSSSCG00000020158	123186145	123186234	U3	snoRNA	-1	loss
202	139936094	140284451	9	ENSSSCG00000015576	139932934	139992063	TPR	protein_coding	-1	loss
202	139936094	140284451	9	ENSSSCG00000015577	139992533	140033101	C1ORF27	protein_coding	1	loss
202	139936094	140284451	9	ENSSSCG00000015578	140053548	140060472	PDC	protein_coding	-1	loss
202	139936094	140284451	9	ENSSSCG00000015579	140251518	140260362	PTGS2	processed_transcript	-1	loss
203	143423766	143545817	9	ENSSSCG00000015589	143403749	143438248	VASH2	protein_coding	-1	loss
203	143423766	143545817	9	ENSSSCG00000015590	143468209	143497706	FLVCR1	protein_coding	-1	loss
203	143423766	143545817	9	ENSSSCG00000015591	143522913	143523945	C1ORF227	protein_coding	1	loss
203	143423766	143545817	9	ENSSSCG00000015592	143535246	143549264	TATDN3	protein_coding	-1	loss
204	147911317	147971830	9	ENSSSCG00000015621	147877835	148015289	PLXNA2	protein_coding	1	gain
205	148495881	148681260	9	ENSSSCG00000019034	148552438	148552518	ssc-mir-29b-2	miRNA	1	loss
205	148495881	148681260	9	ENSSSCG00000019663	148552997	148553084	ssc-mir-29c	miRNA	1	loss
208	4976864	5608014	10	ENSSSCG00000010809	4993529	5184274	FAM5C	protein_coding	1	loss
208	4976864	5608014	10	ENSSSCG00000019110	5000448	5000541		miRNA	-1	loss
209	14031320	14108421	10	ENSSSCG00000010839	14012392	14043574	WDR64	protein_coding	-1	gain
209	14031320	14108421	10	ENSSSCG00000010844	14057448	14059955	CHML	protein_coding	1	gain
209	14031320	14108421	10	ENSSSCG00000010843	14071143	14071848	YWHAZ	protein_coding	-1	gain
209	14031320	14108421	10	ENSSSCG00000010842	14073173	14079400		protein_coding	-1	gain
209	14031320	14108421	10	ENSSSCG00000028576	14099583	14099687	U6	snRNA	-1	gain
209	14031320	14108421	10	ENSSSCG00000023289	14103401	14103898	GREM2	protein_coding	-1	gain
211	54085825	54186189	10	ENSSSCG00000011067	54077874	54091343		protein_coding	1	gain
211	54085825	54186189	10	ENSSSCG00000011068	54106053	54136723		protein_coding	-1	gain
211	54085825	54186189	10	ENSSSCG00000011065	54162371	54183112	MASTL	protein_coding	1	gain
212	58435503	58743631	10	ENSSSCG00000026001	58570358	58721807	DNAJC1	protein_coding	1	loss
212	58435503	58743631	10	ENSSSCG00000021197	58701843	58702112	7SK	misc_RNA	-1	loss
212	58435503	58743631	10	ENSSSCG00000011085	58734842	58937014	MLLT10	protein_coding	-1	loss
216	4584102	4689240	11	ENSSSCG00000009310	4679144	4680510	POLR1D	protein_coding	1	loss
217	8771604	9895994	11	ENSSSCG00000028932	8859998	8881844		protein_coding	1	loss
217	8771604	9895994	11	ENSSSCG00000021725	8911211	8915009		protein_coding	-1	loss
217	8771604	9895994	11	ENSSSCG00000009345	9020844	9044196	PDS5B	protein_coding	1	loss
217	8771604	9895994	11	ENSSSCG00000020174	9076065	9076168	U6	snRNA	-1	loss
217	8771604	9895994	11	ENSSSCG00000009347	9345005	9392395	KL	protein_coding	1	loss
217	8771604	9895994	11	ENSSSCG00000009348	9429665	9467656	STARD13	protein_coding	-1	loss
219	19434515	19546947	11	ENSSSCG00000009399	19465520	19487745	CYSLTR2	protein_coding	1	gain
219	19434515	19546947	11	ENSSSCG00000018211	19480386	19480492	U6	snRNA	1	gain
220	24781670	25029796	11	ENSSSCG00000009428	24964616	24974127	C13ORF30	protein_coding	1	loss
225	45910375	46764723	11	ENSSSCG00000009456	46254531	46523692	KLHL1	protein_coding	-1	loss
225	45910375	46764723	11	ENSSSCG00000023860	46663011	46663511		protein_coding	-1	loss
228	61796448	62480762	11	ENSSSCG00000009486	62018183	62020711	SLITRK6	protein_coding	-1	loss
230	70508069	71130475	11	ENSSSCG00000009498	70591415	70739460		protein_coding	1	gain
230	70508069	71130475	11	ENSSSCG00000009496	70792529	70827852		protein_coding	1	gain
230	70508069	71130475	11	ENSSSCG00000026286	71066907	71081126		protein_coding	1	gain
230	70508069	71130475	11	ENSSSCG00000022549	71084180	71099507		protein_coding	1	gain
231	71579110	71737104	11	ENSSSCG00000009499	71572954	71611317		protein_coding	-1	gain
231	71579110	71737104	11	ENSSSCG00000028848	71618817	71635484		protein_coding	-1	gain
231	71579110	71737104	11	ENSSSCG00000021301	71665110	71672836		protein_coding	1	gain
233	5054302	5154794	12	ENSSSCG00000017184	5047787	5078220	PRPSAP1	protein_coding	1	gain
233	5054302	5154794	12	ENSSSCG00000021342	5082798	5102875	QRICH2	protein_coding	1	gain
233	5054302	5154794	12	ENSSSCG00000023423	5106878	5112447	FAM100B	protein_coding	-1	gain
233	5054302	5154794	12	ENSSSCG00000017186	5129871	5208328	RNF157	protein_coding	1	gain
234	11720468	11753823	12	ENSSSCG00000017257	11732391	11787345	ABCA9	protein_coding	-1	gain
235	25425880	25532327	12	ENSSSCG00000017546	25435509	25451001	ZNF652	protein_coding	-1	loss
236	28392422	28578989	12	ENSSSCG00000022818	28497771	28499345		protein_coding	1	loss
236	28392422	28578989	12	ENSSSCG00000021572	28502803	28504752		protein_coding	1	loss
237	45246268	45304676	12	ENSSSCG00000017747	45193862	45303181	RAB11FIP4	protein_coding	-1	gain
237	45246268	45304676	12	ENSSSCG00000018272	45280578	45280702	5S_rRNA	rRNA	-1	gain
239	61074050	61145353	12	ENSSSCG00000018023	61048730	61075310		protein_coding	1	gain
239	61074050	61145353	12	ENSSSCG00000030136	61093362	61148384		protein_coding	1	gain
240	63058856	63132521	12	ENSSSCG00000018052	63063872	63079033	NT5M	protein_coding	1	gain
240	63058856	63132521	12	ENSSSCG00000018053	63124508	63133353	MED9	protein_coding	1	gain
240	63058856	63132521	12	ENSSSCG00000029333	63131649	63136113	RASD1	protein_coding	-1	gain
241	15263667	15514426	13	ENSSSCG00000011217	15305046	15475960	NEK10	protein_coding	-1	gain
241	15263667	15514426	13	ENSSSCG00000011218	15480082	15550068	SLC4A7	protein_coding	-1	gain
243	19683797	19750520	13	ENSSSCG00000011229	19678183	19778925	STT3B	protein_coding	1	loss
244	27236259	27455494	13	ENSSSCG00000018896	27388097	27388380	7SK	misc_RNA	-1	gain
245	28561383	28635089	13	ENSSSCG00000011278	28523492	28605085	TRAK1	protein_coding	1	gain
245	28561383	28635089	13	ENSSSCG00000011277	28610211	28615330	CCK	protein_coding	-1	gain
246	38657796	38691669	13	ENSSSCG00000020114	38672836	38672908	SNORD63	snoRNA	-1	loss
247	44578527	44609177	13	ENSSSCG00000011482	44581185	44783481	C3ORF67	protein_coding	-1	loss
248	50318095	50550982	13	ENSSSCG00000030037	50463749	50470300		protein_coding	1	loss
248	50318095	50550982	13	ENSSSCG00000011496	50518488	50690257	ADAMTS9	protein_coding	-1	loss
250	70431811	70874632	13	ENSSSCG00000023891	70590017	71008682	GRM7	protein_coding	1	loss
252	99849670	100035462	13	ENSSSCG00000011717	99846480	99878920	IGSF10	protein_coding	-1	loss
254	101921768	101993885	13	ENSSSCG00000023209	101964274	101964572	Metazoa_SRP	misc_RNA	-1	gain
256	139751526	139873140	13	ENSSSCG00000011820	139804583	139825723	HRASLS	protein_coding	1	gain
256	139751526	139873140	13	ENSSSCG00000026260	139829967	139925608	ATP13A5	protein_coding	-1	gain
257	150477118	150625248	13	ENSSSCG00000011906	150586607	150614293	IGSF11	protein_coding	1	gain
258	156360596	156938366	13	ENSSSCG00000011923	156503350	156514581	C3ORF17	protein_coding	1	gain
258	156360596	156938366	13	ENSSSCG00000011924	156516992	156533758	GTPBP8	protein_coding	-1	gain
258	156360596	156938366	13	ENSSSCG00000011925	156554457	156593722	CD200R1	protein_coding	1	gain
258	156360596	156938366	13	ENSSSCG00000030856	156554487	156665967	CH242-101P22.3	protein_coding	1	gain
258	156360596	156938366	13	ENSSSCG00000011926	156623779	156665967	CD200R1L	processed_transcript	1	gain
258	156360596	156938366	13	ENSSSCG00000011927	156760856	156761673	UBE2B	protein_coding	1	gain
258	156360596	156938366	13	ENSSSCG00000011928	156787577	156826093	CCDC80	protein_coding	1	gain
258	156360596	156938366	13	ENSSSCG00000011929	156835760	156876809	SLC35A5	protein_coding	-1	gain
258	156360596	156938366	13	ENSSSCG00000011930	156876874	156907029	ATG3	protein_coding	1	gain
259	157900973	158150529	13	ENSSSCG00000025939	158098388	158099183		pseudogene	1	loss
260	161588754	167903653	13	ENSSSCG00000011945	161942966	161943373		pseudogene	1	gain
260	161588754	167903653	13	ENSSSCG00000022486	162677245	162892743	CBLB	protein_coding	1	gain
260	161588754	167903653	13	ENSSSCG00000011946	162987676	163247801	ALCAM	protein_coding	-1	gain
260	161588754	167903653	13	ENSSSCG00000026086	163229409	163229520		miRNA	1	gain
260	161588754	167903653	13	ENSSSCG00000022604	163751750	163751894	U1	snRNA	1	gain
260	161588754	167903653	13	ENSSSCG00000029116	163760151	163760295	U1	snRNA	-1	gain
260	161588754	167903653	13	ENSSSCG00000019532	163987137	163987298	U1	snRNA	-1	gain
260	161588754	167903653	13	ENSSSCG00000011947	166070148	166110307	ZPLD1	protein_coding	-1	gain
260	161588754	167903653	13	ENSSSCG00000020298	166254936	166255066	SNORA18	snoRNA	1	gain
260	161588754	167903653	13	ENSSSCG00000023694	166447337	166447449	U4	snRNA	-1	gain
260	161588754	167903653	13	ENSSSCG00000020010	166735074	166735179	U6	snRNA	1	gain
260	161588754	167903653	13	ENSSSCG00000011951	166744538	166776678	NFKBIZ	protein_coding	-1	gain
260	161588754	167903653	13	ENSSSCG00000011950	166780450	166819971	FAM55C	protein_coding	-1	gain
260	161588754	167903653	13	ENSSSCG00000026971	166842447	166843124		protein_coding	-1	gain
260	161588754	167903653	13	ENSSSCG00000011949	166847406	166864623	CEP97	protein_coding	1	gain
260	161588754	167903653	13	ENSSSCG00000011952	166892683	166899134	RPL24	protein_coding	1	gain
260	161588754	167903653	13	ENSSSCG00000011953	166902785	166940806	ZBTB11	protein_coding	1	gain
260	161588754	167903653	13	ENSSSCG00000011955	166955322	166971762	PCNP	protein_coding	-1	gain
260	161588754	167903653	13	ENSSSCG00000011956	166980984	166982231	RG9MTD1	protein_coding	-1	gain
260	161588754	167903653	13	ENSSSCG00000028677	166989045	167002213		protein_coding	-1	gain
260	161588754	167903653	13	ENSSSCG00000021791	167016012	167153371	SENP7	protein_coding	1	gain
260	161588754	167903653	13	ENSSSCG00000025501	167058035	167058159	5S_rRNA	rRNA	-1	gain
260	161588754	167903653	13	ENSSSCG00000021687	167514212	167515102		protein_coding	-1	gain
260	161588754	167903653	13	ENSSSCG00000011959	167720863	167906839		protein_coding	1	gain
261	171983777	172299433	13	ENSSSCG00000028416	171992666	171993757		protein_coding	-1	gain
261	171983777	172299433	13	ENSSSCG00000020950	172007411	172008340		protein_coding	-1	gain
261	171983777	172299433	13	ENSSSCG00000026639	172132564	172133535		protein_coding	-1	gain
261	171983777	172299433	13	ENSSSCG00000011986	172155957	172156772	OR5K4	protein_coding	-1	gain
261	171983777	172299433	13	ENSSSCG00000019107	172165039	172165373	7SK	misc_RNA	-1	gain
261	171983777	172299433	13	ENSSSCG00000020766	172179713	172180630		protein_coding	-1	gain
262	173078780	177444507	13	ENSSSCG00000026634	174325293	174325395	U6	snRNA	1	loss
262	173078780	177444507	13	ENSSSCG00000027432	176447368	176506890	NSUN3	protein_coding	-1	loss
262	173078780	177444507	13	ENSSSCG00000030683	176513526	176539039		protein_coding	-1	loss
262	173078780	177444507	13	ENSSSCG00000025170	176555542	176556426		protein_coding	1	loss
262	173078780	177444507	13	ENSSSCG00000011993	176765927	176772447	PROS1	protein_coding	-1	loss
262	173078780	177444507	13	ENSSSCG00000025392	176779017	176780830		protein_coding	1	loss
262	173078780	177444507	13	ENSSSCG00000026130	177406602	177810115	EPHA3	protein_coding	-1	loss
263	179392747	184454161	13	ENSSSCG00000011996	179453213	179469328	PIT-I	protein_coding	1	loss
263	179392747	184454161	13	ENSSSCG00000011997	179477029	179512316	CHMP2B	protein_coding	-1	loss
263	179392747	184454161	13	ENSSSCG00000011998	179675990	179719567	VGLL3	protein_coding	1	loss
263	179392747	184454161	13	ENSSSCG00000011999	180751367	180942328	CADM2	protein_coding	-1	loss
263	179392747	184454161	13	ENSSSCG00000030085	181594245	181594333	SNORA70	snoRNA	1	loss
263	179392747	184454161	13	ENSSSCG00000029127	182833132	182834038		protein_coding	-1	loss
263	179392747	184454161	13	ENSSSCG00000024175	183206202	183206308	U6	snRNA	1	loss
263	179392747	184454161	13	ENSSSCG00000022789	183834656	183877970		protein_coding	-1	loss
263	179392747	184454161	13	ENSSSCG00000012000	184018402	184112967	GBE1	protein_coding	1	loss
263	179392747	184454161	13	ENSSSCG00000029384	184210770	184232276		protein_coding	-1	loss
264	186455702	188223724	13	ENSSSCG00000012001	186520074	186882856	ROBO1	protein_coding	1	loss
264	186455702	188223724	13	ENSSSCG00000028013	186755478	186755584	U6	snRNA	1	loss
264	186455702	188223724	13	ENSSSCG00000012002	187691228	187851594	ROBO2	protein_coding	-1	loss
265	188290690	190042931	13	ENSSSCG00000012004	189333225	189357220	LIPI	protein_coding	-1	loss
265	188290690	190042931	13	ENSSSCG00000022325	189369705	189374147		protein_coding	1	loss
265	188290690	190042931	13	ENSSSCG00000012005	189375477	189379121		protein_coding	1	loss
265	188290690	190042931	13	ENSSSCG00000012006	189414690	189546760		protein_coding	1	loss
265	188290690	190042931	13	ENSSSCG00000012007	189549389	189561047	HSPA13	protein_coding	-1	loss
265	188290690	190042931	13	ENSSSCG00000012008	189683758	189716074	SAMSN1	protein_coding	-1	loss
267	191245245	191811364	13	ENSSSCG00000019839	191558609	191558689	ssc-mir-99a	miRNA	1	loss
267	191245245	191811364	13	ENSSSCG00000018164	191559336	191559429	ssc-let-7c	miRNA	1	loss
268	192899793	205311058	13	ENSSSCG00000012018	192971795	193001979	CHODL	protein_coding	1	loss
268	192899793	205311058	13	ENSSSCG00000012019	192997371	193141213	TMPRSS15	protein_coding	-1	loss
268	192899793	205311058	13	ENSSSCG00000018241	194314383	194314488	U6	snRNA	-1	loss
268	192899793	205311058	13	ENSSSCG00000020751	194369194	194369300	U6	snRNA	1	loss
268	192899793	205311058	13	ENSSSCG00000027488	194537155	194537261	U6	snRNA	1	loss
268	192899793	205311058	13	ENSSSCG00000012020	195314182	195508530	NCAM2	protein_coding	1	loss
268	192899793	205311058	13	ENSSSCG00000024559	195510058	195514776		protein_coding	-1	loss
268	192899793	205311058	13	ENSSSCG00000018744	196181306	196181409	U6	snRNA	1	loss
268	192899793	205311058	13	ENSSSCG00000012021	199001550	199018936	MRPL39	protein_coding	-1	loss
268	192899793	205311058	13	ENSSSCG00000018244	199016092	199016230	SNORA29	snoRNA	-1	loss
268	192899793	205311058	13	ENSSSCG00000019154	199063344	199063424	ssc-mir-155	miRNA	-1	loss
268	192899793	205311058	13	ENSSSCG00000023028	199115876	199168012		protein_coding	1	loss
268	192899793	205311058	13	ENSSSCG00000026479	199138367	199141529		protein_coding	-1	loss
268	192899793	205311058	13	ENSSSCG00000022586	199152403	199157934	ATP5J	protein_coding	-1	loss
268	192899793	205311058	13	ENSSSCG00000022632	199172158	199173832		protein_coding	1	loss
268	192899793	205311058	13	ENSSSCG00000012022	199291020	199568630	APP	protein_coding	-1	loss
268	192899793	205311058	13	ENSSSCG00000019793	199351615	199351720	U6	snRNA	-1	loss
268	192899793	205311058	13	ENSSSCG00000024159	199713646	199713752	U6	snRNA	-1	loss
268	192899793	205311058	13	ENSSSCG00000012026	200127201	200135726	ADAMTS1	protein_coding	-1	loss
268	192899793	205311058	13	ENSSSCG00000029488	200326440	200332110	ADAMTS1	protein_coding	1	loss
268	192899793	205311058	13	ENSSSCG00000012027	200405037	200449758	ADAMTS5	protein_coding	-1	loss
268	192899793	205311058	13	ENSSSCG00000018726	200582545	200582680	SNORA51	snoRNA	-1	loss
268	192899793	205311058	13	ENSSSCG00000019480	200739347	200739451	U6	snRNA	-1	loss
268	192899793	205311058	13	ENSSSCG00000027803	201138426	201138499		miRNA	-1	loss
268	192899793	205311058	13	ENSSSCG00000020922	201175948	201176032		miRNA	-1	loss
268	192899793	205311058	13	ENSSSCG00000026439	201245482	201245566		miRNA	-1	loss
268	192899793	205311058	13	ENSSSCG00000029623	202514907	202515311		protein_coding	1	loss
268	192899793	205311058	13	ENSSSCG00000024051	202522698	202524332		protein_coding	-1	loss
268	192899793	205311058	13	ENSSSCG00000026046	202557997	202562029		protein_coding	1	loss
268	192899793	205311058	13	ENSSSCG00000030528	202598695	202660919	LTN1	protein_coding	-1	loss
268	192899793	205311058	13	ENSSSCG00000026581	202665421	202671448	RWDD2B	protein_coding	-1	loss
268	192899793	205311058	13	ENSSSCG00000027594	202679047	202709145	USP16	protein_coding	1	loss
268	192899793	205311058	13	ENSSSCG00000026761	202710194	202726027	CCT8	protein_coding	-1	loss
268	192899793	205311058	13	ENSSSCG00000028724	202775040	202781524		protein_coding	1	loss
268	192899793	205311058	13	ENSSSCG00000012028	202866434	202893927	C21ORF7	protein_coding	1	loss
268	192899793	205311058	13	ENSSSCG00000019913	202993858	202993983	SNORD22	snoRNA	1	loss
268	192899793	205311058	13	ENSSSCG00000012029	203134183	203148106	BACH1	protein_coding	1	loss
268	192899793	205311058	13	ENSSSCG00000025119	203411536	203632118	GRIK1	protein_coding	-1	loss
268	192899793	205311058	13	ENSSSCG00000012032	203723967	203724125		pseudogene	-1	loss
268	192899793	205311058	13	ENSSSCG00000012031	204119207	204119884	CLDN17	protein_coding	-1	loss
268	192899793	205311058	13	ENSSSCG00000012030	204165895	204166572	CLDN8	protein_coding	-1	loss
268	192899793	205311058	13	ENSSSCG00000021804	204233893	204234681	KRTAP24-1	protein_coding	-1	loss
268	192899793	205311058	13	ENSSSCG00000028321	204269943	204270494	KRTAP26-1	protein_coding	-1	loss
268	192899793	205311058	13	ENSSSCG00000029297	204291475	204292104	KRTAP27-1	protein_coding	-1	loss
268	192899793	205311058	13	ENSSSCG00000028843	204658110	204658265		protein_coding	1	loss
268	192899793	205311058	13	ENSSSCG00000021087	204836039	204836218	KRTAP8-1	protein_coding	-1	loss
268	192899793	205311058	13	ENSSSCG00000027655	204856332	204856589		protein_coding	-1	loss
268	192899793	205311058	13	ENSSSCG00000012034	205172409	205307822	TIAM1	protein_coding	-1	loss
269	206171736	208316160	13	ENSSSCG00000021598	206119810	206185160	FAM176C	protein_coding	1	gain
269	206171736	208316160	13	ENSSSCG00000012036	206219931	206235889	C21ORF59	protein_coding	-1	gain
269	206171736	208316160	13	ENSSSCG00000012035	206240521	206342084	SYNJ1	protein_coding	-1	gain
269	206171736	208316160	13	ENSSSCG00000030094	206250003	206250109	U6	snRNA	-1	gain
269	206171736	208316160	13	ENSSSCG00000012037	206348598	206383065	GCFC1	protein_coding	-1	gain
269	206171736	208316160	13	ENSSSCG00000012038	206399406	206400678	C21ORF62	protein_coding	-1	gain
269	206171736	208316160	13	ENSSSCG00000020483	206484054	206484155	U6	snRNA	-1	gain
269	206171736	208316160	13	ENSSSCG00000012039	206662841	206664067		pseudogene	1	gain
269	206171736	208316160	13	ENSSSCG00000012040	206713880	206714722	OLIG1	protein_coding	-1	gain
269	206171736	208316160	13	ENSSSCG00000028192	206922280	206923693	DNAJC28	protein_coding	-1	gain
269	206171736	208316160	13	ENSSSCG00000030677	206941045	206971927	GART	protein_coding	-1	gain
269	206171736	208316160	13	ENSSSCG00000023674	206972801	207003183	SON	protein_coding	1	gain
269	206171736	208316160	13	ENSSSCG00000027089	207005112	207014612	DONSON	protein_coding	-1	gain
269	206171736	208316160	13	ENSSSCG00000028377	207015271	207077231	CRYZL1	protein_coding	-1	gain
269	206171736	208316160	13	ENSSSCG00000024614	207205351	207267685		protein_coding	-1	gain
269	206171736	208316160	13	ENSSSCG00000012042	207336286	207346588	ATP5O	protein_coding	-1	gain
269	206171736	208316160	13	ENSSSCG00000023780	207541727	207543337	SLC5A3	protein_coding	1	gain
269	206171736	208316160	13	ENSSSCG00000026981	207569045	207586377	MRPS6	protein_coding	1	gain
269	206171736	208316160	13	ENSSSCG00000012045	207808671	207809042	KCNE2	protein_coding	1	gain
269	206171736	208316160	13	ENSSSCG00000012046	207814283	207826833	FAM165A	protein_coding	1	gain
269	206171736	208316160	13	ENSSSCG00000012047	207836763	207837512		protein_coding	-1	gain
269	206171736	208316160	13	ENSSSCG00000012049	207880013	207880402	KCNE1	protein_coding	-1	gain
269	206171736	208316160	13	ENSSSCG00000012050	207934802	207945091	RCAN1	protein_coding	-1	gain
269	206171736	208316160	13	ENSSSCG00000028112	208080351	208130411	CLIC6	protein_coding	1	gain
269	206171736	208316160	13	ENSSSCG00000025700	208116805	208116907	U6	snRNA	1	gain
269	206171736	208316160	13	ENSSSCG00000012052	208163970	208164559		pseudogene	-1	gain
269	206171736	208316160	13	ENSSSCG00000012051	208204968	208304419	RUNX1	protein_coding	-1	gain
270	209095174	213229007	13	ENSSSCG00000027172	209487890	209487982		miRNA	1	gain
270	209095174	213229007	13	ENSSSCG00000028883	209715199	209740460	SETD4	protein_coding	-1	gain
270	209095174	213229007	13	ENSSSCG00000020706	209752044	209758486		protein_coding	1	gain
270	209095174	213229007	13	ENSSSCG00000012053	209842576	209852620	CBR3	protein_coding	1	gain
270	209095174	213229007	13	ENSSSCG00000012054	209860177	210009520	DOPEY2	protein_coding	1	gain
270	209095174	213229007	13	ENSSSCG00000012055	210024234	210065080	MORC3	protein_coding	1	gain
270	209095174	213229007	13	ENSSSCG00000012056	210075873	210099924	CHAF1B	protein_coding	1	gain
270	209095174	213229007	13	ENSSSCG00000020680	210156655	210157374	CLDN14	protein_coding	-1	gain
270	209095174	213229007	13	ENSSSCG00000027179	210439982	210478671	SIM2	protein_coding	1	gain
270	209095174	213229007	13	ENSSSCG00000012059	210481700	210676682	HLCS	protein_coding	-1	gain
270	209095174	213229007	13	ENSSSCG00000012060	210717869	210726747	DSCR6	protein_coding	1	gain
270	209095174	213229007	13	ENSSSCG00000012061	210760407	210768763	PIGP	protein_coding	-1	gain
270	209095174	213229007	13	ENSSSCG00000012062	210781584	210875732	TTC3	protein_coding	1	gain
270	209095174	213229007	13	ENSSSCG00000020975	210806054	210817734		protein_coding	1	gain
270	209095174	213229007	13	ENSSSCG00000012063	210992784	211046824	DSCR3	protein_coding	-1	gain
270	209095174	213229007	13	ENSSSCG00000030480	211098174	211247977	DYRK1A	protein_coding	1	gain
270	209095174	213229007	13	ENSSSCG00000027965	211406307	211406865		protein_coding	-1	gain
270	209095174	213229007	13	ENSSSCG00000012065	211425052	211426026	KCNJ6	protein_coding	-1	gain
270	209095174	213229007	13	ENSSSCG00000019614	211766577	211766708	SNORA72	snoRNA	1	gain
270	209095174	213229007	13	ENSSSCG00000012066	212018091	212022237	KCNJ15	protein_coding	1	gain
270	209095174	213229007	13	ENSSSCG00000022318	212084504	212156974		protein_coding	-1	gain
270	209095174	213229007	13	ENSSSCG00000030314	212903257	212916133		protein_coding	-1	gain
270	209095174	213229007	13	ENSSSCG00000021042	212929580	212947741		protein_coding	-1	gain
270	209095174	213229007	13	ENSSSCG00000026915	212955467	212978093		protein_coding	-1	gain
270	209095174	213229007	13	ENSSSCG00000020662	212985878	212986705		protein_coding	-1	gain
270	209095174	213229007	13	ENSSSCG00000026288	212993913	213007298		protein_coding	-1	gain
270	209095174	213229007	13	ENSSSCG00000028428	212995837	213031184		protein_coding	-1	gain
270	209095174	213229007	13	ENSSSCG00000025442	213112478	213112611	SNORA70	snoRNA	1	gain
270	209095174	213229007	13	ENSSSCG00000023017	213126818	213142283		protein_coding	1	gain
270	209095174	213229007	13	ENSSSCG00000028122	213156288	213183783	LCA5L	protein_coding	-1	gain
271	213691291	216171353	13	ENSSSCG00000012072	213656818	214029116	DSCAM	protein_coding	-1	gain
271	213691291	216171353	13	ENSSSCG00000022949	214134927	214142596		protein_coding	1	gain
271	213691291	216171353	13	ENSSSCG00000012074	214758853	214845181	BACE2	protein_coding	1	gain
271	213691291	216171353	13	ENSSSCG00000030285	214947225	214963754		protein_coding	1	gain
271	213691291	216171353	13	ENSSSCG00000024336	214974391	214983055	TMPRSS2	protein_coding	1	gain
271	213691291	216171353	13	ENSSSCG00000012077	214988891	215011264	MX1	protein_coding	-1	gain
271	213691291	216171353	13	ENSSSCG00000012076	215028064	215059085	MX2	protein_coding	-1	gain
271	213691291	216171353	13	ENSSSCG00000012075	215061946	215072421	FAM3B	protein_coding	-1	gain
271	213691291	216171353	13	ENSSSCG00000012078	215141470	215159686		protein_coding	-1	gain
271	213691291	216171353	13	ENSSSCG00000012082	215345058	215346952		protein_coding	1	gain
271	213691291	216171353	13	ENSSSCG00000012083	215452667	215478472	RIPK4	protein_coding	-1	gain
271	213691291	216171353	13	ENSSSCG00000012084	215498995	215544157	PRDM15	protein_coding	-1	gain
271	213691291	216171353	13	ENSSSCG00000025821	215572917	215639734	C2CD2	protein_coding	-1	gain
271	213691291	216171353	13	ENSSSCG00000027786	215675712	215688081	ZNF295	protein_coding	-1	gain
271	213691291	216171353	13	ENSSSCG00000022290	215760711	215826897	UMODL1	protein_coding	1	gain
271	213691291	216171353	13	ENSSSCG00000027745	215898402	215958339	ABCG1	protein_coding	1	gain
271	213691291	216171353	13	ENSSSCG00000022857	216044021	216046817	TFF3	protein_coding	-1	gain
271	213691291	216171353	13	ENSSSCG00000024320	216071494	216074626	TFF2	protein_coding	-1	gain
271	213691291	216171353	13	ENSSSCG00000021869	216090743	216093915	TFF1	protein_coding	-1	gain
271	213691291	216171353	13	ENSSSCG00000022568	216115054	216136125		protein_coding	-1	gain
271	213691291	216171353	13	ENSSSCG00000029511	216148481	216190620	UBASH3A	protein_coding	1	gain
272	217027218	217743121	13	ENSSSCG00000025294	217028235	217037990	AIRE	protein_coding	1	gain
272	217027218	217743121	13	ENSSSCG00000028197	217047199	217070998	PFKL	protein_coding	1	gain
272	217027218	217743121	13	ENSSSCG00000024500	217075879	217081661	C21ORF2	protein_coding	-1	gain
272	217027218	217743121	13	ENSSSCG00000023810	217085614	217086464		protein_coding	-1	gain
272	217027218	217743121	13	ENSSSCG00000023762	217096222	217136916	TRPM2	protein_coding	-1	gain
272	217027218	217743121	13	ENSSSCG00000021912	217142243	217143093		protein_coding	1	gain
272	217027218	217743121	13	ENSSSCG00000022988	217145790	217164312	TSPEAR	protein_coding	1	gain
272	217027218	217743121	13	ENSSSCG00000027975	217178925	217179699		pseudogene	-1	gain
272	217027218	217743121	13	ENSSSCG00000028812	217192142	217192182	snoZ6	snoRNA	-1	gain
272	217027218	217743121	13	ENSSSCG00000028768	217194244	217206840		protein_coding	-1	gain
272	217027218	217743121	13	ENSSSCG00000025793	217231803	217232438		protein_coding	-1	gain
272	217027218	217743121	13	ENSSSCG00000020673	217254269	217255078		protein_coding	1	gain
272	217027218	217743121	13	ENSSSCG00000029038	217286302	217290677		protein_coding	1	gain
272	217027218	217743121	13	ENSSSCG00000027165	217375639	217390019	UBE2G2	protein_coding	-1	gain
272	217027218	217743121	13	ENSSSCG00000024026	217406419	217415364	SUMO3	protein_coding	-1	gain
272	217027218	217743121	13	ENSSSCG00000021296	217424357	217438220	PTTG1IP	protein_coding	-1	gain
272	217027218	217743121	13	ENSSSCG00000025133	217446028	217475903	ITGB2	protein_coding	-1	gain
272	217027218	217743121	13	ENSSSCG00000028571	217492706	217520322	FAM207A	protein_coding	1	gain
272	217027218	217743121	13	ENSSSCG00000026654	217591773	217599641		protein_coding	1	gain
272	217027218	217743121	13	ENSSSCG00000012089	217639809	217779076	ADARB1	protein_coding	-1	gain
274	5480997	5743162	14	ENSSSCG00000018795	5741328	5741456	SNORA25	snoRNA	-1	loss
275	6606811	6694002	14	ENSSSCG00000009612	6618168	6622585	DOK2	protein_coding	-1	gain
275	6606811	6694002	14	ENSSSCG00000009611	6629338	6721983	XPO7	protein_coding	1	gain
276	12077905	12229929	14	ENSSSCG00000025319	12103283	12123145	STMN4	protein_coding	1	gain
276	12077905	12229929	14	ENSSSCG00000009662	12166310	12186609	STMN4	protein_coding	-1	gain
276	12077905	12229929	14	ENSSSCG00000009663	12210504	12231392	TRIM35	protein_coding	-1	gain
277	14633432	14684565	14	ENSSSCG00000009684	14627025	15060713	MSRA	protein_coding	1	gain
278	32974206	33181433	14	ENSSSCG00000009811	32912336	32976846		protein_coding	1	loss
278	32974206	33181433	14	ENSSSCG00000029803	32986822	33071354		protein_coding	-1	loss
278	32974206	33181433	14	ENSSSCG00000009814	33121467	33169482	ANAPC5	protein_coding	1	loss
278	32974206	33181433	14	ENSSSCG00000009815	33175171	33229777	CAMKK2	protein_coding	1	loss
279	45642051	45682666	14	ENSSSCG00000009951	45641754	45705292	SGSM1	protein_coding	1	gain
280	54744215	55057069	14	ENSSSCG00000010121	54680758	54750127	UFD1L	protein_coding	-1	loss
280	54744215	55057069	14	ENSSSCG00000010122	54750140	54775656	CDC45	protein_coding	1	loss
280	54744215	55057069	14	ENSSSCG00000010123	54778678	54779334	CLDN5	protein_coding	-1	loss
280	54744215	55057069	14	ENSSSCG00000028649	54812334	54812433	U3	snoRNA	1	loss
280	54744215	55057069	14	ENSSSCG00000010128	54892091	54900148	2013-09-05	protein_coding	1	loss
280	54744215	55057069	14	ENSSSCG00000030732	54900260	54901314	GP1BB	protein_coding	1	loss
280	54744215	55057069	14	ENSSSCG00000010130	54939526	54979711	GNB1L	protein_coding	-1	loss
280	54744215	55057069	14	ENSSSCG00000023246	54980811	54980910	U3	snoRNA	1	loss
280	54744215	55057069	14	ENSSSCG00000010131	54992384	55021751	TXNRD2	protein_coding	-1	loss
280	54744215	55057069	14	ENSSSCG00000010132	55034981	55039390	COMT	protein_coding	1	loss
280	54744215	55057069	14	ENSSSCG00000010133	55036316	55059725	ARVCF	protein_coding	-1	loss
282	62586189	63842519	14	ENSSSCG00000010169	62424716	62588258	SIPA1L2	protein_coding	-1	loss
282	62586189	63842519	14	ENSSSCG00000027536	62643160	62647626		protein_coding	1	loss
282	62586189	63842519	14	ENSSSCG00000025397	62841681	62841807	SNORA70	snoRNA	-1	loss
282	62586189	63842519	14	ENSSSCG00000021985	63014062	63014188	SNORA70	snoRNA	1	loss
282	62586189	63842519	14	ENSSSCG00000024955	63069458	63213924		protein_coding	-1	loss
282	62586189	63842519	14	ENSSSCG00000027523	63111536	63111664	SNORA25	snoRNA	-1	loss
282	62586189	63842519	14	ENSSSCG00000027298	63293352	63293480	SNORA25	snoRNA	1	loss
282	62586189	63842519	14	ENSSSCG00000010170	63329745	63441058	DISC1	protein_coding	-1	loss
282	62586189	63842519	14	ENSSSCG00000010171	63573311	63604624	TSNAX	protein_coding	1	loss
282	62586189	63842519	14	ENSSSCG00000010172	63787307	63840383	EGLN1	protein_coding	1	loss
284	73559713	76660742	14	ENSSSCG00000010230	75080133	75156748	CTNNA3	protein_coding	-1	loss
284	73559713	76660742	14	ENSSSCG00000028189	75213652	75213758	U6	snRNA	-1	loss
284	73559713	76660742	14	ENSSSCG00000018468	75678773	75678867		miRNA	-1	loss
284	73559713	76660742	14	ENSSSCG00000010232	76065486	76068103	LRRTM3	protein_coding	1	loss
284	73559713	76660742	14	ENSSSCG00000029618	76642321	76659926		protein_coding	-1	loss
285	80146230	80204776	14	ENSSSCG00000010277	80113947	80157534	SLC29A3	protein_coding	1	loss
286	101350552	105396349	14	ENSSSCG00000027984	102560761	102565212	ZWINT	protein_coding	1	loss
286	101350552	105396349	14	ENSSSCG00000010426	104401815	104854168	PCDH15	protein_coding	1	loss
287	119781164	119983210	14	ENSSSCG00000027993	119790017	119790121	U6	snRNA	1	loss
287	119781164	119983210	14	ENSSSCG00000010536	119925345	119987598	CNNM1	protein_coding	1	loss
289	131235515	131291591	14	ENSSSCG00000010621	131288632	131418839	ADD3	protein_coding	1	gain
290	136612590	136687406	14	ENSSSCG00000010654	136580212	136886343	ATRNL1	protein_coding	1	loss
290	136612590	136687406	14	ENSSSCG00000021667	136677019	136677125	U6	snRNA	-1	loss
294	151958814	152769334	14	ENSSSCG00000010760	152017715	152030691	TCERG1L	protein_coding	1	loss
294	151958814	152769334	14	ENSSSCG00000027988	152168647	152188564	PPP2R2C	protein_coding	1	loss
294	151958814	152769334	14	ENSSSCG00000024388	152194734	152204810	BNIP3	protein_coding	-1	loss
294	151958814	152769334	14	ENSSSCG00000024633	152229976	152308709	JAKMIP3	protein_coding	1	loss
294	151958814	152769334	14	ENSSSCG00000022829	152266004	152266106	U6	snRNA	1	loss
294	151958814	152769334	14	ENSSSCG00000010762	152329998	152345263	DPYSL4	protein_coding	1	loss
294	151958814	152769334	14	ENSSSCG00000010761	152345602	152358923	STK32C	protein_coding	-1	loss
294	151958814	152769334	14	ENSSSCG00000023681	152371288	152381190		protein_coding	-1	loss
294	151958814	152769334	14	ENSSSCG00000010764	152455001	152494885	LRRC27	protein_coding	1	loss
294	151958814	152769334	14	ENSSSCG00000027003	152511838	152513301		protein_coding	1	loss
294	151958814	152769334	14	ENSSSCG00000010765	152709505	152869113	INPP5A	protein_coding	1	loss
295	153745177	153786761	14	ENSSSCG00000029088	153754898	153767388		protein_coding	-1	loss
295	153745177	153786761	14	ENSSSCG00000010790	153776315	153784497	ECHS1	protein_coding	1	loss
296	3769717	3884370	15	ENSSSCG00000015668	3748134	3822904	ORC4	protein_coding	1	loss
296	3769717	3884370	15	ENSSSCG00000019992	3807371	3807557	U2	snRNA	-1	loss
296	3769717	3884370	15	ENSSSCG00000015669	3828378	3911122	ACVR2A	protein_coding	-1	loss
297	9256776	9402496	15	ENSSSCG00000015671	9034598	9571350	ARHGAP15	protein_coding	-1	gain
299	11904651	13090159	15	ENSSSCG00000023746	12471868	12500890	LRP1	protein_coding	-1	loss
299	11904651	13090159	15	ENSSSCG00000015681	12933304	13047257	LRP1B	protein_coding	1	loss
302	18922814	19076645	15	ENSSSCG00000015694	18995367	19182345	ZRANB3	protein_coding	1	gain
307	69422395	70100851	15	ENSSSCG00000015870	69329720	69480897	KCNJ3	protein_coding	1	loss
308	73494751	73699276	15	ENSSSCG00000015882	73484139	73618436	BAZ2B	protein_coding	-1	gain
309	77654724	77875540	15	ENSSSCG00000020303	77669461	77669834	7SK	misc_RNA	1	loss
312	102338125	102553832	15	ENSSSCG00000016031	102429017	102469728	CALCRL	protein_coding	-1	loss
312	102338125	102553832	15	ENSSSCG00000023959	102485222	102485273	U5	snRNA	1	loss
312	102338125	102553832	15	ENSSSCG00000016032	102537570	102599793	TFPI	protein_coding	-1	loss
314	120085758	120160497	15	ENSSSCG00000016123	119988739	120488321		protein_coding	1	loss
314	120085758	120160497	15	ENSSSCG00000026799	120074562	120087651		protein_coding	1	loss
315	127189343	128188575	15	ENSSSCG00000016164	127685830	127740305	IKZF2	protein_coding	-1	loss
315	127189343	128188575	15	ENSSSCG00000016166	128031334	128078907	SPAG16	protein_coding	1	loss
316	130944242	131030518	15	ENSSSCG00000016175	131015871	131156451	MREG	protein_coding	-1	loss
319	128285	176128	16	ENSSSCG00000016951	97367	174390	NLN	protein_coding	-1	loss
322	11287880	12073651	16	ENSSSCG00000016800	11305173	11305427		pseudogene	-1	loss
323	41139153	41408160	16	ENSSSCG00000018875	41335747	41335844	ssc-mir-582	miRNA	1	loss
324	44390463	44429692	16	ENSSSCG00000020281	44422852	44423217	RNaseP_nuc	misc_RNA	1	loss
326	65078151	65517323	16	ENSSSCG00000021229	65096661	65112094	MAT2BETA	protein_coding	-1	gain
326	65078151	65517323	16	ENSSSCG00000017022	65131632	65172757	HMMR	protein_coding	-1	gain
326	65078151	65517323	16	ENSSSCG00000022558	65136489	65136592	U6	snRNA	-1	gain
326	65078151	65517323	16	ENSSSCG00000027931	65172500	65185014	NUDCD2	protein_coding	1	gain
326	65078151	65517323	16	ENSSSCG00000017024	65189480	65197123	CCNG1	protein_coding	-1	gain
327	71531492	71676371	16	ENSSSCG00000017051	71494419	71531636	SOX30	protein_coding	1	loss
327	71531492	71676371	16	ENSSSCG00000019667	71561135	71561238	U6	snRNA	1	loss
327	71531492	71676371	16	ENSSSCG00000017052	71570441	71669557	ADAM19	protein_coding	1	loss
327	71531492	71676371	16	ENSSSCG00000028459	71616976	71617060		miRNA	-1	loss
327	71531492	71676371	16	ENSSSCG00000017053	71671615	71683859	NIPAL4	protein_coding	-1	loss
328	74952867	75391932	16	ENSSSCG00000017075	75021872	75040238	MFAP3	protein_coding	-1	loss
328	74952867	75391932	16	ENSSSCG00000017073	75043882	75078339	FAM114A2	protein_coding	1	loss
328	74952867	75391932	16	ENSSSCG00000022569	75191952	75275676	GRIA1	protein_coding	1	loss
328	74952867	75391932	16	ENSSSCG00000027636	75380850	75390067		protein_coding	1	loss
330	15175	439303	17	ENSSSCG00000006966	151830	152699	CLDN23	protein_coding	-1	gain
330	15175	439303	17	ENSSSCG00000024717	262501	263020		pseudogene	1	gain
330	15175	439303	17	ENSSSCG00000025403	424979	425416		protein_coding	1	gain
333	15727681	15973092	17	ENSSSCG00000007045	15800454	15870087	CHGB	protein_coding	1	loss
333	15727681	15973092	17	ENSSSCG00000007046	15884268	15896915	TRMT6	protein_coding	-1	loss
333	15727681	15973092	17	ENSSSCG00000007047	15920503	15943915	MCM8	protein_coding	1	loss
334	16920977	17104467	17	ENSSSCG00000019559	17022302	17022417	5S_rRNA	rRNA	1	loss
334	16920977	17104467	17	ENSSSCG00000022670	17052609	17062958	BMP2	protein_coding	1	loss
336	19595776	19884688	17	ENSSSCG00000007056	19691509	19860912	PLCB1	protein_coding	1	loss
337	31816689	31829292	17	ENSSSCG00000028257	31588820	31830852		protein_coding	1	loss
338	34611338	34755862	17	ENSSSCG00000007130	34684700	34685200	SYNDIG1	protein_coding	-1	gain
339	53914991	53996435	17	ENSSSCG00000007440	53931894	53943334	CD40	protein_coding	1	gain
339	53914991	53996435	17	ENSSSCG00000007439	53985488	54058790	CDH22	protein_coding	-1	gain
340	61918740	62050089	17	ENSSSCG00000007487	61937884	61950193	PFDN4	protein_coding	1	loss
341	62154196	62582882	17	ENSSSCG00000028586	62331977	62335094		protein_coding	-1	loss
341	62154196	62582882	17	ENSSSCG00000007488	62396310	62548050	DOK5	protein_coding	1	loss
341	62154196	62582882	17	ENSSSCG00000030915	62552317	62560895	CR956648.2	processed_transcript	1	loss
343	28121767	28439863	18	ENSSSCG00000016621	28125335	28126450	KCND2	protein_coding	-1	loss
345	32091507	32234894	18	ENSSSCG00000016637	32208623	32286915	TFEC	protein_coding	1	loss
346	37613752	37942900	18	ENSSSCG00000026444	37894111	37894190		miRNA	1	loss
348	59451170	59853448	18	ENSSSCG00000020787	59557084	59557805	C7ORF10	protein_coding	-1	gain
348	59451170	59853448	18	ENSSSCG00000016767	59562043	59574849		protein_coding	-1	gain
348	59451170	59853448	18	ENSSSCG00000016768	59574866	59578243	C7ORF11	protein_coding	1	gain
348	59451170	59853448	18	ENSSSCG00000016769	59601836	59696078	CDK13	protein_coding	-1	gain
348	59451170	59853448	18	ENSSSCG00000026247	59836330	59836436	U6	snRNA	-1	gain

## Sheet: Table S4
Table S4. Gene ontology (GO) analysis of genes in identified CNVRs
Category	Term	Count	PValue	Benjamini	Genes	Fold Enrichment
GOTERM_BP_FAT	GO:0009440~cyanate catabolic process	2	0.00147792	0.0996846	ENSG00000128309, ENSG00000128311	1229.82
GOTERM_BP_FAT	GO:0009439~cyanate metabolic process	2	0.00147792	0.0996846	ENSG00000128309, ENSG00000128311	1229.82
GOTERM_BP_FAT	GO:0008272~sulfate transport	2	0.0110366	0.325631	ENSG00000128309, ENSG00000128311	163.976
GOTERM_BP_FAT	GO:0044270~nitrogen compound catabolic process	2	0.0484533	0.691317	ENSG00000128309, ENSG00000128311	36.711
GOTERM_BP_FAT	GO:0015698~inorganic anion transport	2	0.0666796	0.706204	ENSG00000128309, ENSG00000128311	26.4477
GOTERM_BP_FAT	GO:0033555~multicellular organismal response to stress	5	0.00117586	0.761978	ENSG00000164418, ENSG00000196277, ENSG00000093010, ENSG00000189056, ENSG00000069696	10.6402
GOTERM_BP_FAT	GO:0007409~axonogenesis	6	0.0277959	0.783448	ENSG00000169855, ENSG00000154654, ENSG00000142192, ENSG00000114391, ENSG00000170017, ENSG00000187094	3.50466
GOTERM_BP_FAT	GO:0032446~protein modification by small protein conjugation	5	0.0291061	0.784202	ENSG00000119048, ENSG00000184900, ENSG00000081154, ENSG00000144848, ENSG00000138468	4.2702
GOTERM_BP_FAT	GO:0032990~cell part morphogenesis	7	0.0255421	0.786619	ENSG00000169855, ENSG00000154654, ENSG00000171587, ENSG00000142192, ENSG00000114391, ENSG00000170017, ENSG00000187094	3.08255
GOTERM_BP_FAT	GO:0031175~neuron projection development	7	0.0255421	0.786619	ENSG00000169855, ENSG00000154654, ENSG00000171587, ENSG00000142192, ENSG00000114391, ENSG00000170017, ENSG00000187094	3.08255
GOTERM_BP_FAT	GO:0051174~regulation of phosphorus metabolic process	10	0.0272329	0.791926	ENSG00000213639, ENSG00000159200, ENSG00000124493, ENSG00000142192, ENSG00000160255, ENSG00000157404, ENSG00000159733, ENSG00000198121, ENSG00000163806, ENSG00000187094, ENSG00000113328	2.3244
GOTERM_BP_FAT	GO:0019220~regulation of phosphate metabolic process	10	0.0272329	0.791926	ENSG00000213639, ENSG00000159200, ENSG00000124493, ENSG00000142192, ENSG00000160255, ENSG00000157404, ENSG00000159733, ENSG00000198121, ENSG00000163806, ENSG00000187094, ENSG00000113328	2.3244
GOTERM_BP_FAT	GO:0016310~phosphorylation	14	0.0234945	0.793421	ENSG00000163491, ENSG00000044524, ENSG00000198121, ENSG00000145335, ENSG00000168404, ENSG00000030304, ENSG00000124493, ENSG00000142192, ENSG00000120539, ENSG00000065883, ENSG00000183421, ENSG00000157404, ENSG00000159256, ENSG00000157554	1.97283
GOTERM_BP_FAT	GO:0048741~skeletal muscle fiber development	3	0.0249883	0.79613	ENSG00000030304, ENSG00000159200, ENSG00000142192	12.0786
GOTERM_BP_FAT	GO:0048489~synaptic vesicle transport	3	0.0339283	0.80767	ENSG00000159082, ENSG00000205726, ENSG00000145335	10.2485
GOTERM_BP_FAT	GO:0045859~regulation of protein kinase activity	8	0.0326494	0.808222	ENSG00000213639, ENSG00000124493, ENSG00000142192, ENSG00000157404, ENSG00000159733, ENSG00000198121, ENSG00000163806, ENSG00000187094, ENSG00000113328	2.61411
GOTERM_BP_FAT	GO:0007586~digestion	4	0.0461467	0.809699	ENSG00000166391, ENSG00000160180, ENSG00000160181, ENSG00000160182	4.95531
GOTERM_BP_FAT	GO:0006793~phosphorus metabolic process	16	0.023477	0.811485	ENSG00000159082, ENSG00000163491, ENSG00000044524, ENSG00000198121, ENSG00000163806, ENSG00000145335, ENSG00000168404, ENSG00000213639, ENSG00000030304, ENSG00000124493, ENSG00000142192, ENSG00000120539, ENSG00000065883, ENSG00000183421, ENSG00000157404, ENSG00000159256, ENSG00000157554	1.85379
GOTERM_BP_FAT	GO:0006796~phosphate metabolic process	16	0.023477	0.811485	ENSG00000159082, ENSG00000163491, ENSG00000044524, ENSG00000198121, ENSG00000163806, ENSG00000145335, ENSG00000168404, ENSG00000213639, ENSG00000030304, ENSG00000124493, ENSG00000142192, ENSG00000120539, ENSG00000065883, ENSG00000183421, ENSG00000157404, ENSG00000159256, ENSG00000157554	1.85379
GOTERM_BP_FAT	GO:0030534~adult behavior	4	0.0401046	0.814598	ENSG00000196277, ENSG00000142192, ENSG00000171189, ENSG00000145335	5.24341
GOTERM_BP_FAT	GO:0048858~cell projection morphogenesis	7	0.0211345	0.817378	ENSG00000169855, ENSG00000154654, ENSG00000171587, ENSG00000142192, ENSG00000114391, ENSG00000170017, ENSG00000187094	3.22095
GOTERM_BP_FAT	GO:0007610~behavior	10	0.0225438	0.817606	ENSG00000196277, ENSG00000169855, ENSG00000124493, ENSG00000171587, ENSG00000142192, ENSG00000160255, ENSG00000171189, ENSG00000157404, ENSG00000145335, ENSG00000187094	2.4037
GOTERM_BP_FAT	GO:0033555~multicellular organismal response to stress	3	0.0460281	0.818214	ENSG00000196277, ENSG00000171189, ENSG00000187094	8.67179
GOTERM_BP_FAT	GO:0043549~regulation of kinase activity	8	0.0381896	0.821278	ENSG00000213639, ENSG00000124493, ENSG00000142192, ENSG00000157404, ENSG00000159733, ENSG00000198121, ENSG00000163806, ENSG00000187094, ENSG00000113328	2.52624
GOTERM_BP_FAT	GO:0033365~protein localization in organelle	5	0.0399001	0.823834	ENSG00000183255, ENSG00000114423, ENSG00000159256, ENSG00000164924, ENSG00000130227	3.86073
GOTERM_BP_FAT	GO:0034504~protein localization in nucleus	4	0.0499761	0.826048	ENSG00000183255, ENSG00000114423, ENSG00000159256, ENSG00000130227	4.79716
GOTERM_BP_FAT	GO:0006952~defense response	11	0.0444491	0.826438	ENSG00000183486, ENSG00000196277, ENSG00000144802, ENSG00000101017, ENSG00000160255, ENSG00000044524, ENSG00000157601, ENSG00000145335, ENSG00000164924, ENSG00000160180, ENSG00000187094	2.01637
GOTERM_BP_FAT	GO:0051338~regulation of transferase activity	8	0.045944	0.827078	ENSG00000213639, ENSG00000124493, ENSG00000142192, ENSG00000157404, ENSG00000159733, ENSG00000198121, ENSG00000163806, ENSG00000187094, ENSG00000113328	2.42437
GOTERM_BP_FAT	GO:0050860~negative regulation of T cell receptor signaling pathway	2	0.0432221	0.827701	ENSG00000114423, ENSG00000160185	45.0933
GOTERM_BP_FAT	GO:0016925~protein sumoylation	2	0.0432221	0.827701	ENSG00000184900, ENSG00000138468	45.0933
GOTERM_BP_FAT	GO:0050858~negative regulation of antigen receptor-mediated signaling pathway	2	0.0432221	0.827701	ENSG00000114423, ENSG00000160185	45.0933
GOTERM_BP_FAT	GO:0048747~muscle fiber development	3	0.0378033	0.829618	ENSG00000030304, ENSG00000159200, ENSG00000142192	9.66286
GOTERM_BP_FAT	GO:0000904~cell morphogenesis involved in differentiation	7	0.0207614	0.832921	ENSG00000169855, ENSG00000154654, ENSG00000171587, ENSG00000142192, ENSG00000114391, ENSG00000170017, ENSG00000187094	3.23415
GOTERM_BP_FAT	GO:0042325~regulation of phosphorylation	9	0.0532174	0.836957	ENSG00000213639, ENSG00000124493, ENSG00000142192, ENSG00000160255, ENSG00000157404, ENSG00000159733, ENSG00000198121, ENSG00000163806, ENSG00000187094, ENSG00000113328	2.17725
GOTERM_BP_FAT	GO:0022610~biological adhesion	13	0.0203956	0.849324	ENSG00000154721, ENSG00000169855, ENSG00000171587, ENSG00000156284, ENSG00000156282, ENSG00000175894, ENSG00000149654, ENSG00000154654, ENSG00000142192, ENSG00000160255, ENSG00000170017, ENSG00000144847, ENSG00000159261	2.09063
GOTERM_BP_FAT	GO:0030030~cell projection organization	9	0.0159532	0.853417	ENSG00000169855, ENSG00000154654, ENSG00000171587, ENSG00000142192, ENSG00000114391, ENSG00000119048, ENSG00000170017, ENSG00000198121, ENSG00000187094	2.75707
GOTERM_BP_FAT	GO:0015672~monovalent inorganic cation transport	7	0.0617553	0.865059	ENSG00000033867, ENSG00000142185, ENSG00000159197, ENSG00000198743, ENSG00000157551, ENSG00000157542, ENSG00000180509	2.48155
GOTERM_BP_FAT	GO:0007155~cell adhesion	13	0.0201941	0.868649	ENSG00000154721, ENSG00000169855, ENSG00000171587, ENSG00000156284, ENSG00000156282, ENSG00000175894, ENSG00000149654, ENSG00000154654, ENSG00000142192, ENSG00000160255, ENSG00000170017, ENSG00000144847, ENSG00000159261	2.09362
GOTERM_BP_FAT	GO:0032989~cellular component morphogenesis	8	0.0609918	0.86877	ENSG00000169855, ENSG00000154654, ENSG00000171587, ENSG00000142192, ENSG00000114391, ENSG00000119048, ENSG00000170017, ENSG00000187094	2.2717
GOTERM_BP_FAT	GO:0031346~positive regulation of cell projection organization	3	0.0641948	0.868831	ENSG00000169855, ENSG00000157404, ENSG00000156299	7.19574
GOTERM_BP_FAT	GO:0007411~axon guidance	4	0.0682742	0.87887	ENSG00000169855, ENSG00000142192, ENSG00000114391, ENSG00000170017	4.21433
GOTERM_BP_FAT	GO:0016338~calcium-independent cell-cell adhesion	3	0.0158014	0.879132	ENSG00000156284, ENSG00000156282, ENSG00000159261	15.3727
GOTERM_BP_FAT	GO:0010647~positive regulation of cell communication	7	0.0703187	0.880374	ENSG00000124493, ENSG00000101017, ENSG00000171189, ENSG00000157404, ENSG00000205726, ENSG00000198121, ENSG00000145335	2.39858
GOTERM_BP_FAT	GO:0051336~regulation of hydrolase activity	7	0.0769592	0.880548	ENSG00000159200, ENSG00000167037, ENSG00000203668, ENSG00000198121, ENSG00000145335, ENSG00000132405, ENSG00000187094	2.34164
GOTERM_BP_FAT	GO:0048666~neuron development	7	0.0786734	0.880793	ENSG00000169855, ENSG00000154654, ENSG00000171587, ENSG00000142192, ENSG00000114391, ENSG00000170017, ENSG00000187094	2.32783
GOTERM_BP_FAT	GO:0050856~regulation of T cell receptor signaling pathway	2	0.0845911	0.883945	ENSG00000114423, ENSG00000160185	22.5467
GOTERM_BP_FAT	GO:0055002~striated muscle cell development	3	0.0765719	0.884876	ENSG00000030304, ENSG00000159200, ENSG00000142192	6.50385
GOTERM_BP_FAT	GO:0055001~muscle cell development	3	0.0869681	0.886131	ENSG00000030304, ENSG00000159200, ENSG00000142192	6.03929
GOTERM_BP_FAT	GO:0051603~proteolysis involved in cellular protein catabolic process	10	0.0821333	0.886644	ENSG00000115760, ENSG00000184787, ENSG00000119048, ENSG00000156256, ENSG00000182240, ENSG00000114423, ENSG00000184900, ENSG00000081154, ENSG00000144848, ENSG00000138468	1.87889
GOTERM_BP_FAT	GO:0051130~positive regulation of cellular component organization	5	0.0755829	0.887218	ENSG00000169855, ENSG00000157404, ENSG00000145335, ENSG00000156299, ENSG00000187094	3.11418
GOTERM_BP_FAT	GO:0044257~cellular protein catabolic process	10	0.0841098	0.887577	ENSG00000115760, ENSG00000184787, ENSG00000119048, ENSG00000156256, ENSG00000182240, ENSG00000114423, ENSG00000184900, ENSG00000081154, ENSG00000144848, ENSG00000138468	1.86954
GOTERM_BP_FAT	GO:0051960~regulation of nervous system development	5	0.0892815	0.888027	ENSG00000169855, ENSG00000030304, ENSG00000157404, ENSG00000182670, ENSG00000156299	2.93576
GOTERM_BP_FAT	GO:0007611~learning or memory	4	0.0744385	0.889095	ENSG00000196277, ENSG00000124493, ENSG00000142192, ENSG00000157404	4.06246
GOTERM_BP_FAT	GO:0030182~neuron differentiation	8	0.0915807	0.889798	ENSG00000169855, ENSG00000154654, ENSG00000171587, ENSG00000142192, ENSG00000114391, ENSG00000170017, ENSG00000187094, ENSG00000184221	2.05906
GOTERM_BP_FAT	GO:0050769~positive regulation of neurogenesis	3	0.0950263	0.890056	ENSG00000169855, ENSG00000157404, ENSG00000156299	5.7322
GOTERM_BP_FAT	GO:0007215~glutamate signaling pathway	3	0.0201733	0.890531	ENSG00000124493, ENSG00000142192, ENSG00000171189	13.528
GOTERM_BP_FAT	GO:0030163~protein catabolic process	10	0.0972942	0.89162	ENSG00000115760, ENSG00000184787, ENSG00000119048, ENSG00000156256, ENSG00000182240, ENSG00000114423, ENSG00000184900, ENSG00000081154, ENSG00000144848, ENSG00000138468	1.81243
GOTERM_BP_FAT	GO:0000902~cell morphogenesis	7	0.0941107	0.892111	ENSG00000169855, ENSG00000154654, ENSG00000171587, ENSG00000142192, ENSG00000114391, ENSG00000170017, ENSG00000187094	2.21667
GOTERM_BP_FAT	GO:0007612~learning	4	0.015786	0.906973	ENSG00000196277, ENSG00000124493, ENSG00000142192, ENSG00000157404	7.51556
GOTERM_BP_FAT	GO:0006468~protein amino acid phosphorylation	13	0.0143461	0.91497	ENSG00000163491, ENSG00000044524, ENSG00000198121, ENSG00000168404, ENSG00000030304, ENSG00000124493, ENSG00000142192, ENSG00000120539, ENSG00000065883, ENSG00000183421, ENSG00000157404, ENSG00000159256, ENSG00000157554	2.1972
GOTERM_BP_FAT	GO:0070647~protein modification by small protein conjugation or removal	6	0.0134942	0.933038	ENSG00000119048, ENSG00000156256, ENSG00000184900, ENSG00000081154, ENSG00000144848, ENSG00000138468	4.2275
GOTERM_BP_FAT	GO:0048812~neuron projection morphogenesis	7	0.0113116	0.933902	ENSG00000169855, ENSG00000154654, ENSG00000171587, ENSG00000142192, ENSG00000114391, ENSG00000170017, ENSG00000187094	3.70485
GOTERM_BP_FAT	GO:0022610~biological adhesion	17	0.00993517	0.952422	ENSG00000145681, ENSG00000164035, ENSG00000169851, ENSG00000099889, ENSG00000170873, ENSG00000215018, ENSG00000156886, ENSG00000184113, ENSG00000150275, ENSG00000203618, ENSG00000189056, ENSG00000119185, ENSG00000038427, ENSG00000060718, ENSG00000071991, ENSG00000043039, ENSG00000099834	2.01269
GOTERM_BP_FAT	GO:0001701~in utero embryonic development	8	0.00527881	0.960387	ENSG00000033170, ENSG00000126457, ENSG00000169946, ENSG00000104320, ENSG00000153233, ENSG00000162769, ENSG00000135766, ENSG00000137845	3.77245
GOTERM_BP_FAT	GO:0016337~cell-cell adhesion	8	0.0109988	0.963166	ENSG00000169855, ENSG00000154721, ENSG00000154654, ENSG00000149654, ENSG00000156284, ENSG00000160255, ENSG00000156282, ENSG00000159261	3.26763
GOTERM_BP_FAT	GO:0006509~membrane protein ectodomain proteolysis	3	0.0135098	0.963806	ENSG00000164307, ENSG00000135074, ENSG00000137845	16.5988
GOTERM_BP_FAT	GO:0001662~behavioral fear response	3	0.0135098	0.963806	ENSG00000164418, ENSG00000196277, ENSG00000069696	16.5988
GOTERM_BP_FAT	GO:0002209~behavioral defense response	3	0.0135098	0.963806	ENSG00000164418, ENSG00000196277, ENSG00000069696	16.5988
GOTERM_BP_FAT	GO:0007610~behavior	12	0.0255701	0.970141	ENSG00000164418, ENSG00000182621, ENSG00000196277, ENSG00000150361, ENSG00000093010, ENSG00000075213, ENSG00000189056, ENSG00000155511, ENSG00000069696, ENSG00000185838, ENSG00000104327, ENSG00000084234	2.12351
GOTERM_BP_FAT	GO:0007605~sensory perception of sound	5	0.0290966	0.972743	ENSG00000196277, ENSG00000150275, ENSG00000147684, ENSG00000165091, ENSG00000060718	4.27803
GOTERM_BP_FAT	GO:0033619~membrane protein proteolysis	3	0.0235108	0.973437	ENSG00000164307, ENSG00000135074, ENSG00000137845	12.4491
GOTERM_BP_FAT	GO:0016337~cell-cell adhesion	9	0.0180922	0.975582	ENSG00000150275, ENSG00000164035, ENSG00000169851, ENSG00000156886, ENSG00000060718, ENSG00000071991, ENSG00000043039, ENSG00000184113, ENSG00000099834	2.70632
GOTERM_BP_FAT	GO:0042596~fear response	3	0.0213252	0.976644	ENSG00000164418, ENSG00000196277, ENSG00000069696	13.1043
GOTERM_BP_FAT	GO:0043112~receptor metabolic process	3	0.0528423	0.979679	ENSG00000164418, ENSG00000033170, ENSG00000155511	8.03166
GOTERM_BP_FAT	GO:0048488~synaptic vesicle endocytosis	3	0.00651639	0.979819	ENSG00000159082, ENSG00000205726, ENSG00000145335	24.1571
GOTERM_BP_FAT	GO:0050954~sensory perception of mechanical stimulus	5	0.0351659	0.981135	ENSG00000196277, ENSG00000150275, ENSG00000147684, ENSG00000165091, ENSG00000060718	4.02883
GOTERM_BP_FAT	GO:0009792~embryonic development ending in birth or egg hatching	9	0.0478378	0.981444	ENSG00000033170, ENSG00000126457, ENSG00000169946, ENSG00000104320, ENSG00000153233, ENSG00000060718, ENSG00000162769, ENSG00000135766, ENSG00000137845	2.23636
GOTERM_BP_FAT	GO:0007155~cell adhesion	17	0.00980895	0.981842	ENSG00000145681, ENSG00000164035, ENSG00000169851, ENSG00000099889, ENSG00000170873, ENSG00000215018, ENSG00000156886, ENSG00000184113, ENSG00000150275, ENSG00000203618, ENSG00000189056, ENSG00000119185, ENSG00000038427, ENSG00000060718, ENSG00000071991, ENSG00000043039, ENSG00000099834	2.01557
GOTERM_BP_FAT	GO:0007229~integrin-mediated signaling pathway	4	0.0515559	0.982334	ENSG00000033170, ENSG00000119185, ENSG00000156886, ENSG00000137845	4.74251
GOTERM_BP_FAT	GO:0043009~chordate embryonic development	9	0.0458	0.983184	ENSG00000033170, ENSG00000126457, ENSG00000169946, ENSG00000104320, ENSG00000153233, ENSG00000060718, ENSG00000162769, ENSG00000135766, ENSG00000137845	2.25663
GOTERM_BP_FAT	GO:0048667~cell morphogenesis involved in neuron differentiation	7	0.0103688	0.984209	ENSG00000169855, ENSG00000154654, ENSG00000171587, ENSG00000142192, ENSG00000114391, ENSG00000170017, ENSG00000187094	3.77576
GOTERM_BP_FAT	GO:0007611~learning or memory	5	0.0443181	0.985794	ENSG00000182621, ENSG00000196277, ENSG00000093010, ENSG00000155511, ENSG00000104327	3.73846
GOTERM_BP_FAT	GO:0051705~behavioral interaction between organisms	3	0.0655689	0.987152	ENSG00000069696, ENSG00000185838, ENSG00000084234	7.11376
GOTERM_BP_FAT	GO:0050885~neuromuscular process controlling balance	3	0.0655689	0.987152	ENSG00000150275, ENSG00000104320, ENSG00000084234	7.11376
GOTERM_BP_FAT	GO:0006811~ion transport	16	0.0422448	0.987577	ENSG00000083067, ENSG00000119121, ENSG00000124568, ENSG00000155511, ENSG00000196296, ENSG00000146039, ENSG00000162989, ENSG00000170289, ENSG00000153956, ENSG00000148942, ENSG00000164418, ENSG00000134343, ENSG00000173930, ENSG00000139151, ENSG00000118596, ENSG00000119946	1.72904
GOTERM_BP_FAT	GO:0019932~second-messenger-mediated signaling	7	0.0635079	0.988288	ENSG00000139144, ENSG00000122952, ENSG00000078142, ENSG00000087494, ENSG00000069696, ENSG00000064989, ENSG00000110931	2.47216
GOTERM_BP_FAT	GO:0030815~negative regulation of cAMP metabolic process	2	0.0808913	0.990699	ENSG00000196277, ENSG00000069696	23.7125
GOTERM_BP_FAT	GO:0030818~negative regulation of cAMP biosynthetic process	2	0.0808913	0.990699	ENSG00000196277, ENSG00000069696	23.7125
GOTERM_BP_FAT	GO:0060080~regulation of inhibitory postsynaptic membrane potential	2	0.0808913	0.990699	ENSG00000164418, ENSG00000069696	23.7125
GOTERM_BP_FAT	GO:0000075~cell cycle checkpoint	4	0.0958041	0.991134	ENSG00000122952, ENSG00000104320, ENSG00000093009, ENSG00000047410	3.64808
GOTERM_BP_FAT	GO:0030030~cell projection organization	9	0.0751075	0.991458	ENSG00000150361, ENSG00000135333, ENSG00000075213, ENSG00000189056, ENSG00000184564, ENSG00000178188, ENSG00000170873, ENSG00000144451, ENSG00000038427	2.02974
GOTERM_BP_FAT	GO:0007613~memory	3	0.0791966	0.991715	ENSG00000182621, ENSG00000196277, ENSG00000155511	6.38414
GOTERM_BP_FAT	GO:0007093~mitotic cell cycle checkpoint	3	0.0936136	0.991742	ENSG00000122952, ENSG00000104320, ENSG00000047410	5.79027
GOTERM_BP_FAT	GO:0030803~negative regulation of cyclic nucleotide biosynthetic process	2	0.0919035	0.992558	ENSG00000196277, ENSG00000069696	20.7485
GOTERM_BP_FAT	GO:0030809~negative regulation of nucleotide biosynthetic process	2	0.0919035	0.992558	ENSG00000196277, ENSG00000069696	20.7485
GOTERM_BP_FAT	GO:0042053~regulation of dopamine metabolic process	2	0.0919035	0.992558	ENSG00000093010, ENSG00000069696	20.7485
GOTERM_BP_FAT	GO:0030800~negative regulation of cyclic nucleotide metabolic process	2	0.0919035	0.992558	ENSG00000196277, ENSG00000069696	20.7485
GOTERM_BP_FAT	GO:0006816~calcium ion transport	5	0.0910511	0.993679	ENSG00000083067, ENSG00000119121, ENSG00000139151, ENSG00000196296, ENSG00000153956	2.92232
GOTERM_BP_FAT	GO:0051899~membrane depolarization	4	0.00634005	0.999497	ENSG00000171189, ENSG00000145335, ENSG00000187094, ENSG00000180509	10.4868
GOTERM_CC_FAT	GO:0005829~cytosol	21	0.0160795	0.473721	ENSG00000159231, ENSG00000156265, ENSG00000205758, ENSG00000114391, ENSG00000184787, ENSG00000159086, ENSG00000156273, ENSG00000159267, ENSG00000160185, ENSG00000159733, ENSG00000145335, ENSG00000141959, ENSG00000157617, ENSG00000144848, ENSG00000205726, ENSG00000026652, ENSG00000157601, ENSG00000159079, ENSG00000156299, ENSG00000156261, ENSG00000159259	1.72497
GOTERM_CC_FAT	GO:0030424~axon	7	0.00324919	0.475015	ENSG00000196277, ENSG00000169855, ENSG00000154654, ENSG00000142192, ENSG00000170017, ENSG00000145335, ENSG00000187094	4.80965
GOTERM_CC_FAT	GO:0031226~intrinsic to plasma membrane	20	0.0129544	0.475565	ENSG00000169855, ENSG00000154721, ENSG00000196277, ENSG00000171587, ENSG00000184012, ENSG00000160179, ENSG00000142185, ENSG00000044524, ENSG00000159197, ENSG00000198121, ENSG00000030304, ENSG00000124493, ENSG00000101017, ENSG00000142192, ENSG00000160255, ENSG00000171189, ENSG00000198743, ENSG00000157542, ENSG00000157551, ENSG00000180509	1.79832
GOTERM_CC_FAT	GO:0043005~neuron projection	9	0.0126189	0.567489	ENSG00000196277, ENSG00000169855, ENSG00000154654, ENSG00000142192, ENSG00000171189, ENSG00000185046, ENSG00000170017, ENSG00000145335, ENSG00000187094	2.87494
GOTERM_CC_FAT	GO:0005923~tight junction	4	0.0286185	0.616412	ENSG00000154721, ENSG00000156284, ENSG00000156282, ENSG00000159261	5.98618
GOTERM_CC_FAT	GO:0070160~occluding junction	4	0.0286185	0.616412	ENSG00000154721, ENSG00000156284, ENSG00000156282, ENSG00000159261	5.98618
GOTERM_CC_FAT	GO:0009986~cell surface	8	0.0391019	0.627382	ENSG00000169855, ENSG00000101017, ENSG00000142192, ENSG00000160179, ENSG00000182240, ENSG00000072571, ENSG00000157404, ENSG00000170017	2.51145
GOTERM_CC_FAT	GO:0030425~dendrite	8	0.00384099	0.63795	ENSG00000164418, ENSG00000196277, ENSG00000150361, ENSG00000135333, ENSG00000075213, ENSG00000189056, ENSG00000176171, ENSG00000134909	3.99578
GOTERM_CC_FAT	GO:0005887~integral to plasma membrane	20	0.010351	0.643026	ENSG00000169855, ENSG00000154721, ENSG00000196277, ENSG00000171587, ENSG00000184012, ENSG00000160179, ENSG00000142185, ENSG00000044524, ENSG00000159197, ENSG00000198121, ENSG00000030304, ENSG00000124493, ENSG00000101017, ENSG00000142192, ENSG00000160255, ENSG00000171189, ENSG00000198743, ENSG00000157542, ENSG00000157551, ENSG00000180509	1.83919
GOTERM_CC_FAT	GO:0044459~plasma membrane part	29	0.0359015	0.644482	ENSG00000156284, ENSG00000184012, ENSG00000160179, ENSG00000156282, ENSG00000185046, ENSG00000030304, ENSG00000108551, ENSG00000101017, ENSG00000142192, ENSG00000160255, ENSG00000171189, ENSG00000170017, ENSG00000205726, ENSG00000159261, ENSG00000148700, ENSG00000157551, ENSG00000169855, ENSG00000154721, ENSG00000196277, ENSG00000171587, ENSG00000142185, ENSG00000044524, ENSG00000159197, ENSG0000…	1.43812
GOTERM_CC_FAT	GO:0042995~cell projection	12	0.0515825	0.688118	ENSG00000196277, ENSG00000169855, ENSG00000154654, ENSG00000154646, ENSG00000142192, ENSG00000033867, ENSG00000171189, ENSG00000185046, ENSG00000170017, ENSG00000205726, ENSG00000145335, ENSG00000187094	1.88088
GOTERM_CC_FAT	GO:0016327~apicolateral plasma membrane	4	0.0655825	0.705057	ENSG00000154721, ENSG00000156284, ENSG00000156282, ENSG00000159261	4.28423
GOTERM_CC_FAT	GO:0043296~apical junction complex	4	0.061068	0.712819	ENSG00000154721, ENSG00000156284, ENSG00000156282, ENSG00000159261	4.41406
GOTERM_CC_FAT	GO:0030054~cell junction	9	0.0987259	0.746422	ENSG00000154721, ENSG00000156284, ENSG00000171189, ENSG00000156282, ENSG00000185046, ENSG00000205726, ENSG00000159261, ENSG00000157551, ENSG00000148700	1.89813
GOTERM_CC_FAT	GO:0005911~cell-cell junction	5	0.0945023	0.75438	ENSG00000154721, ENSG00000156284, ENSG00000156282, ENSG00000159261, ENSG00000148700	2.87494
GOTERM_CC_FAT	GO:0045111~intermediate filament cytoskeleton	5	0.0904198	0.763889	ENSG00000188694, ENSG00000183640, ENSG00000206107, ENSG00000197683, ENSG00000113368	2.92107
GOTERM_CC_FAT	GO:0005882~intermediate filament	5	0.0851131	0.769558	ENSG00000188694, ENSG00000183640, ENSG00000206107, ENSG00000197683, ENSG00000113368	2.98491
GOTERM_CC_FAT	GO:0042995~cell projection	16	0.0232477	0.873808	ENSG00000196277, ENSG00000119121, ENSG00000135333, ENSG00000170873, ENSG00000170289, ENSG00000134909, ENSG00000135046, ENSG00000150275, ENSG00000164418, ENSG00000150361, ENSG00000075213, ENSG00000189056, ENSG00000119185, ENSG00000116703, ENSG00000144451, ENSG00000176171	1.8689
GOTERM_CC_FAT	GO:0005829~cytosol	23	0.0862618	0.907595	ENSG00000104131, ENSG00000078142, ENSG00000126456, ENSG00000204673, ENSG00000164307, ENSG00000070010, ENSG00000213066, ENSG00000165092, ENSG00000204084, ENSG00000156482, ENSG00000135766, ENSG00000117399, ENSG00000182621, ENSG00000139144, ENSG00000093010, ENSG00000119844, ENSG00000089053, ENSG00000119185, ENSG00000196961, ENSG00000137841, ENSG00000101132, ENSG00000104327, ENSG00000085719	1.40791
GOTERM_CC_FAT	GO:0045211~postsynaptic membrane	5	0.0832822	0.921973	ENSG00000164418, ENSG00000196277, ENSG00000135333, ENSG00000155511, ENSG00000134909	3.01533
GOTERM_CC_FAT	GO:0001750~photoreceptor outer segment	3	0.0199225	0.929794	ENSG00000150275, ENSG00000116703, ENSG00000170289	13.569
GOTERM_CC_FAT	GO:0031012~extracellular matrix	9	0.0608741	0.936926	ENSG00000145681, ENSG00000132561, ENSG00000189056, ENSG00000156103, ENSG00000215018, ENSG00000083782, ENSG00000163638, ENSG00000038427, ENSG00000060718	2.12384
GOTERM_CC_FAT	GO:0044456~synapse part	7	0.0809512	0.938316	ENSG00000164418, ENSG00000196277, ENSG00000184702, ENSG00000135333, ENSG00000155511, ENSG00000134909, ENSG00000137845	2.31666
GOTERM_CC_FAT	GO:0005929~cilium	5	0.0731654	0.943047	ENSG00000150275, ENSG00000116703, ENSG00000144451, ENSG00000170289, ENSG00000135046	3.15558
GOTERM_CC_FAT	GO:0005578~proteinaceous extracellular matrix	9	0.0425181	0.943165	ENSG00000145681, ENSG00000132561, ENSG00000189056, ENSG00000156103, ENSG00000215018, ENSG00000083782, ENSG00000163638, ENSG00000038427, ENSG00000060718	2.28977
GOTERM_CC_FAT	GO:0031513~nonmotile primary cilium	3	0.0578325	0.956951	ENSG00000150275, ENSG00000116703, ENSG00000170289	7.63256
GOTERM_MF_FAT	GO:0005509~calcium ion binding	24	0.000561664	0.182196	ENSG00000083067, ENSG00000196277, ENSG00000119121, ENSG00000169851, ENSG00000156103, ENSG00000087494, ENSG00000196296, ENSG00000156886, ENSG00000153956, ENSG00000135046, ENSG00000188107, ENSG00000182621, ENSG00000150275, ENSG00000157884, ENSG00000132561, ENSG00000134343, ENSG00000189056, ENSG00000139151, ENSG00000038427, ENSG00000137841, ENSG00000071991, ENSG00000110931, ENSG00000104327, ENSG0000…	2.17343
GOTERM_MF_FAT	GO:0016783~sulfurtransferase activity	2	0.00698976	0.217687	ENSG00000128309, ENSG00000128311	264.959
GOTERM_MF_FAT	GO:0004792~thiosulfate sulfurtransferase activity	2	0.00399969	0.244624	ENSG00000128309, ENSG00000128311	463.679
GOTERM_MF_FAT	GO:0042393~histone binding	4	0.00722073	0.688624	ENSG00000156256, ENSG00000160224, ENSG00000145335, ENSG00000159259	10.0023
GOTERM_MF_FAT	GO:0016782~transferase activity, transferring sulfur-containing groups	2	0.0565699	0.743024	ENSG00000128309, ENSG00000128311	31.9778
GOTERM_MF_FAT	GO:0022803~passive transmembrane transporter activity	8	0.0795355	0.772948	ENSG00000196277, ENSG00000159212, ENSG00000142185, ENSG00000171189, ENSG00000159197, ENSG00000157551, ENSG00000157542, ENSG00000180509	2.13124
GOTERM_MF_FAT	GO:0022838~substrate specific channel activity	8	0.0682153	0.780564	ENSG00000196277, ENSG00000159212, ENSG00000142185, ENSG00000171189, ENSG00000159197, ENSG00000157551, ENSG00000157542, ENSG00000180509	2.21157
GOTERM_MF_FAT	GO:0015267~channel activity	8	0.0787485	0.788514	ENSG00000196277, ENSG00000159212, ENSG00000142185, ENSG00000171189, ENSG00000159197, ENSG00000157551, ENSG00000157542, ENSG00000180509	2.13642
GOTERM_MF_FAT	GO:0000166~nucleotide binding	28	0.0656243	0.790108	ENSG00000163491, ENSG00000184787, ENSG00000160179, ENSG00000119048, ENSG00000159267, ENSG00000030304, ENSG00000108551, ENSG00000120539, ENSG00000103248, ENSG00000187527, ENSG00000157601, ENSG00000183486, ENSG00000159231, ENSG00000205758, ENSG00000205309, ENSG00000044524, ENSG00000168404, ENSG00000141959, ENSG00000169379, ENSG00000163607, ENSG00000065883, ENSG00000183421, ENSG00000159216, ENSG0000…	1.37225
GOTERM_MF_FAT	GO:0016879~ligase activity, forming carbon-nitrogen bonds	8	0.00488602	0.793438	ENSG00000115760, ENSG00000184787, ENSG00000103248, ENSG00000119048, ENSG00000159267, ENSG00000184900, ENSG00000144848, ENSG00000159131	3.8104
GOTERM_MF_FAT	GO:0017076~purine nucleotide binding	24	0.0895255	0.795969	ENSG00000183486, ENSG00000163491, ENSG00000184787, ENSG00000160179, ENSG00000119048, ENSG00000159267, ENSG00000044524, ENSG00000168404, ENSG00000030304, ENSG00000141959, ENSG00000169379, ENSG00000108551, ENSG00000163607, ENSG00000065883, ENSG00000120539, ENSG00000187527, ENSG00000103248, ENSG00000183421, ENSG00000159216, ENSG00000157404, ENSG00000159256, ENSG00000157601, ENSG00000156261, ENSG0000…	1.37675
GOTERM_MF_FAT	GO:0046873~metal ion transmembrane transporter activity	7	0.0760658	0.796518	ENSG00000196277, ENSG00000142185, ENSG00000159197, ENSG00000145335, ENSG00000157551, ENSG00000157542, ENSG00000180509	2.3481
GOTERM_MF_FAT	GO:0019787~small conjugating protein ligase activity	5	0.0630726	0.800851	ENSG00000115760, ENSG00000184787, ENSG00000119048, ENSG00000184900, ENSG00000144848	3.31402
GOTERM_MF_FAT	GO:0004713~protein tyrosine kinase activity	5	0.0630726	0.800851	ENSG00000030304, ENSG00000163491, ENSG00000044524, ENSG00000157404, ENSG00000168404	3.31402
GOTERM_MF_FAT	GO:0016247~channel regulator activity	3	0.0989556	0.813184	ENSG00000196277, ENSG00000159197, ENSG00000180509	5.59451
GOTERM_MF_FAT	GO:0008066~glutamate receptor activity	3	0.0315866	0.821381	ENSG00000196277, ENSG00000124493, ENSG00000171189	10.6476
GOTERM_MF_FAT	GO:0042802~identical protein binding	11	0.0630293	0.825693	ENSG00000141959, ENSG00000169855, ENSG00000142192, ENSG00000160179, ENSG00000156284, ENSG00000147443, ENSG00000161542, ENSG00000156282, ENSG00000159216, ENSG00000145335, ENSG00000159261	1.89106
GOTERM_MF_FAT	GO:0031420~alkali metal ion binding	7	0.0171089	0.843116	ENSG00000033867, ENSG00000142185, ENSG00000159197, ENSG00000198743, ENSG00000157551, ENSG00000157542, ENSG00000180509	3.37797
GOTERM_MF_FAT	GO:0005249~voltage-gated potassium channel activity	4	0.0615254	0.844141	ENSG00000159197, ENSG00000157551, ENSG00000157542, ENSG00000180509	4.40102
GOTERM_MF_FAT	GO:0022836~gated channel activity	7	0.0613848	0.869953	ENSG00000196277, ENSG00000159212, ENSG00000171189, ENSG00000159197, ENSG00000157551, ENSG00000157542, ENSG00000180509	2.48445
GOTERM_MF_FAT	GO:0022843~voltage-gated cation channel activity	5	0.0438445	0.872851	ENSG00000196277, ENSG00000159197, ENSG00000157551, ENSG00000157542, ENSG00000180509	3.74236
GOTERM_MF_FAT	GO:0022832~voltage-gated channel activity	6	0.0315574	0.873189	ENSG00000196277, ENSG00000159212, ENSG00000159197, ENSG00000157551, ENSG00000157542, ENSG00000180509	3.3854
GOTERM_MF_FAT	GO:0005244~voltage-gated ion channel activity	6	0.0315574	0.873189	ENSG00000196277, ENSG00000159212, ENSG00000159197, ENSG00000157551, ENSG00000157542, ENSG00000180509	3.3854
GOTERM_MF_FAT	GO:0016882~cyclo-ligase activity	2	0.0267945	0.887677	ENSG00000103248, ENSG00000159131	73.3503
GOTERM_MF_FAT	GO:0032553~ribonucleotide binding	24	0.0608259	0.894095	ENSG00000183486, ENSG00000163491, ENSG00000184787, ENSG00000160179, ENSG00000119048, ENSG00000159267, ENSG00000044524, ENSG00000168404, ENSG00000030304, ENSG00000141959, ENSG00000169379, ENSG00000108551, ENSG00000163607, ENSG00000065883, ENSG00000120539, ENSG00000187527, ENSG00000103248, ENSG00000183421, ENSG00000159216, ENSG00000157404, ENSG00000159256, ENSG00000157601, ENSG00000156261, ENSG0000…	1.43824
GOTERM_MF_FAT	GO:0032555~purine ribonucleotide binding	24	0.0608259	0.894095	ENSG00000183486, ENSG00000163491, ENSG00000184787, ENSG00000160179, ENSG00000119048, ENSG00000159267, ENSG00000044524, ENSG00000168404, ENSG00000030304, ENSG00000141959, ENSG00000169379, ENSG00000108551, ENSG00000163607, ENSG00000065883, ENSG00000120539, ENSG00000187527, ENSG00000103248, ENSG00000183421, ENSG00000159216, ENSG00000157404, ENSG00000159256, ENSG00000157601, ENSG00000156261, ENSG0000…	1.43824
GOTERM_MF_FAT	GO:0005216~ion channel activity	8	0.0599066	0.916798	ENSG00000196277, ENSG00000159212, ENSG00000142185, ENSG00000171189, ENSG00000159197, ENSG00000157551, ENSG00000157542, ENSG00000180509	2.28032
GOTERM_MF_FAT	GO:0005262~calcium channel activity	4	0.0684825	0.958188	ENSG00000083067, ENSG00000196277, ENSG00000119121, ENSG00000153956	4.21389
GOTERM_MF_FAT	GO:0005543~phospholipid binding	6	0.060862	0.9597	ENSG00000139144, ENSG00000052126, ENSG00000137841, ENSG00000134909, ENSG00000085719, ENSG00000135046	2.82116
GOTERM_MF_FAT	GO:0004629~phospholipase C activity	3	0.0525483	0.960076	ENSG00000182621, ENSG00000139151, ENSG00000137841	8.05397
GOTERM_MF_FAT	GO:0008066~glutamate receptor activity	3	0.0525483	0.960076	ENSG00000164418, ENSG00000196277, ENSG00000155511	8.05397
GOTERM_MF_FAT	GO:0045499~chemorepellent activity	2	0.0469117	0.967942	ENSG00000135333, ENSG00000075213	41.6122
GOTERM_MF_FAT	GO:0005499~vitamin D binding	2	0.0469117	0.967942	ENSG00000133116, ENSG00000104327	41.6122
GOTERM_MF_FAT	GO:0005216~ion channel activity	9	0.091363	0.977876	ENSG00000083067, ENSG00000164418, ENSG00000196277, ENSG00000119121, ENSG00000134343, ENSG00000155511, ENSG00000162989, ENSG00000170289, ENSG00000153956	1.94046
GOTERM_MF_FAT	GO:0019904~protein domain specific binding	9	0.0450345	0.983823	ENSG00000164418, ENSG00000033170, ENSG00000196277, ENSG00000134308, ENSG00000070047, ENSG00000170873, ENSG00000069696, ENSG00000135074, ENSG00000137845	2.2629
GOTERM_MF_FAT	GO:0004435~phosphoinositide phospholipase C activity	3	0.0355043	0.986619	ENSG00000182621, ENSG00000139151, ENSG00000137841	9.98692
GOTERM_MF_FAT	GO:0017124~SH3 domain binding	5	0.0278571	0.993637	ENSG00000033170, ENSG00000170873, ENSG00000069696, ENSG00000135074, ENSG00000137845	4.3346

## Sheet: Table S5
Table S5. Pathway analysis of genes in identified CNVRs
Category	Term	Count	PValue	Benjamini	Genes	Fold Enrichment
KEGG_PATHWAY	hsa00562:Inositol phosphate metabolism	6	0.000530239	0.043574	ENSG00000182621, ENSG00000139144, ENSG00000078142, ENSG00000139151, ENSG00000137841, ENSG00000204084	8.69231
KEGG_PATHWAY	hsa04070:Phosphatidylinositol signaling system	6	0.00222683	0.0893816	ENSG00000182621, ENSG00000139144, ENSG00000078142, ENSG00000139151, ENSG00000137841, ENSG00000204084	6.34304
KEGG_PATHWAY	hsa04114:Oocyte meiosis	5	0.048905	0.754377	ENSG00000134308, ENSG00000089053, ENSG00000139151, ENSG00000156509, ENSG00000117399	3.55594
KEGG_PATHWAY	hsa05010:Alzheimer's disease	6	0.0532541	0.683115	ENSG00000182621, ENSG00000147684, ENSG00000196296, ENSG00000137841, ENSG00000213619, ENSG00000137845	2.87966
KEGG_PATHWAY	hsa04110:Cell cycle	5	0.0715472	0.71268	ENSG00000134308, ENSG00000115947, ENSG00000089053, ENSG00000093009, ENSG00000117399	3.12923
KEGG_PATHWAY	hsa05016:Huntington's disease	6	0.0749368	0.663953	ENSG00000182621, ENSG00000147669, ENSG00000147684, ENSG00000196961, ENSG00000137841, ENSG00000213619	2.60769
KEGG_PATHWAY	hsa04670:Leukocyte transendothelial migration	2	0.0896663	0.644199	ENSG00000183230, ENSG00000100365	17.2373

## Sheet: Table S6
Table S6 Previously reported QTLs overlapping with identified CNVRs
CNVR ID	Chr.	CNVR Start	CNVR End	QTL ID	QTL Start	QTL End	QTL Name	Abbrev	P-value
2	chr1	8288718	8397202	3109	7964370	16114132	Palmitoleic acid percentage	Abbrev=FA-C16:1
2	chr1	8288718	8397202	8531	5506017	13935497	Drip loss	Abbrev=DRIPL	P-value=0.009716
2	chr1	8288718	8397202	3848	7964370	22514169	Water holding capacity	Abbrev=WHC
2	chr1	8288718	8397202	3111	7964370	16114132	Stearic acid percentage	Abbrev=FA-C18:0
2	chr1	8288718	8397202	3119	7964370	16114132	Stearic acid percentage	Abbrev=FA-C18:0
2	chr1	8288718	8397202	785	7964370	22514169	Water holding capacity	Abbrev=WHC
2	chr1	8288718	8397202	3123	7964370	16114132	Melting point	Abbrev=MP
2	chr1	8288718	8397202	8278	5506017	13935497	Drip loss	Abbrev=DRIPL	P-value=0.006228
2	chr1	8288718	8397202	3118	7964370	16114132	Palmitoleic acid percentage	Abbrev=FA-C16:1
2	chr1	8288718	8397202	7798	5506017	13935497	Drip loss	Abbrev=DRIPL	P-value=0.000706
3	chr1	9569872	9622704	3109	7964370	16114132	Palmitoleic acid percentage	Abbrev=FA-C16:1
3	chr1	9569872	9622704	8587	9210231	9625037	Drip loss	Abbrev=DRIPL	P-value=0.010702
3	chr1	9569872	9622704	7735	9572234	29304950	Drip loss	Abbrev=DRIPL	P-value=0.000000
3	chr1	9569872	9622704	8531	5506017	13935497	Drip loss	Abbrev=DRIPL	P-value=0.009716
3	chr1	9569872	9622704	3848	7964370	22514169	Water holding capacity	Abbrev=WHC
3	chr1	9569872	9622704	7871	9210231	9625037	Drip loss	Abbrev=DRIPL	P-value=0.000845
3	chr1	9569872	9622704	8439	9572234	29304950	Drip loss	Abbrev=DRIPL	P-value=0.000142
3	chr1	9569872	9622704	7757	9572234	29304950	Drip loss	Abbrev=DRIPL	P-value=0.000177
3	chr1	9569872	9622704	8399	9572234	29304950	Drip loss	Abbrev=DRIPL	P-value=0.007945
3	chr1	9569872	9622704	3111	7964370	16114132	Stearic acid percentage	Abbrev=FA-C18:0
3	chr1	9569872	9622704	3119	7964370	16114132	Stearic acid percentage	Abbrev=FA-C18:0
3	chr1	9569872	9622704	785	7964370	22514169	Water holding capacity	Abbrev=WHC
3	chr1	9569872	9622704	3123	7964370	16114132	Melting point	Abbrev=MP
3	chr1	9569872	9622704	8278	5506017	13935497	Drip loss	Abbrev=DRIPL	P-value=0.006228
3	chr1	9569872	9622704	3118	7964370	16114132	Palmitoleic acid percentage	Abbrev=FA-C16:1
3	chr1	9569872	9622704	7896	9210231	9625037	Drip loss	Abbrev=DRIPL	P-value=0.001399
3	chr1	9569872	9622704	7798	5506017	13935497	Drip loss	Abbrev=DRIPL	P-value=0.000706
4	chr1	14600163	14664550	3109	7964370	16114132	Palmitoleic acid percentage	Abbrev=FA-C16:1
4	chr1	14600163	14664550	7735	9572234	29304950	Drip loss	Abbrev=DRIPL	P-value=0.000000
4	chr1	14600163	14664550	3848	7964370	22514169	Water holding capacity	Abbrev=WHC
4	chr1	14600163	14664550	8439	9572234	29304950	Drip loss	Abbrev=DRIPL	P-value=0.000142
4	chr1	14600163	14664550	7757	9572234	29304950	Drip loss	Abbrev=DRIPL	P-value=0.000177
4	chr1	14600163	14664550	8399	9572234	29304950	Drip loss	Abbrev=DRIPL	P-value=0.007945
4	chr1	14600163	14664550	3111	7964370	16114132	Stearic acid percentage	Abbrev=FA-C18:0
4	chr1	14600163	14664550	3119	7964370	16114132	Stearic acid percentage	Abbrev=FA-C18:0
4	chr1	14600163	14664550	785	7964370	22514169	Water holding capacity	Abbrev=WHC
4	chr1	14600163	14664550	3123	7964370	16114132	Melting point	Abbrev=MP
4	chr1	14600163	14664550	3118	7964370	16114132	Palmitoleic acid percentage	Abbrev=FA-C16:1
4	chr1	14600163	14664550	3980	10692209	52874641	CIE-a*	Abbrev=CIEa
5	chr1	20463826	20536004	868	16114132	52874641	Ham weight	Abbrev=HAMWT
5	chr1	20463826	20536004	7735	9572234	29304950	Drip loss	Abbrev=DRIPL	P-value=0.000000
5	chr1	20463826	20536004	2841	16114132	22514169	Neck weight	Abbrev=NECKWT
5	chr1	20463826	20536004	3848	7964370	22514169	Water holding capacity	Abbrev=WHC
5	chr1	20463826	20536004	8439	9572234	29304950	Drip loss	Abbrev=DRIPL	P-value=0.000142
5	chr1	20463826	20536004	7757	9572234	29304950	Drip loss	Abbrev=DRIPL	P-value=0.000177
5	chr1	20463826	20536004	2787	15284521	50034644	pH for Longissmus Dorsi	Abbrev=pH													trait=Fat area	Map_Type=Linkage
5	chr1	20463826	20536004	8399	9572234	29304950	Drip loss	Abbrev=DRIPL	P-value=0.007945
5	chr1	20463826	20536004	785	7964370	22514169	Water holding capacity	Abbrev=WHC
5	chr1	20463826	20536004	3980	10692209	52874641	CIE-a*	Abbrev=CIEa
6	chr1	22374360	22392034	868	16114132	52874641	Ham weight	Abbrev=HAMWT
6	chr1	22374360	22392034	7735	9572234	29304950	Drip loss	Abbrev=DRIPL	P-value=0.000000
6	chr1	22374360	22392034	2841	16114132	22514169	Neck weight	Abbrev=NECKWT
6	chr1	22374360	22392034	3848	7964370	22514169	Water holding capacity	Abbrev=WHC
6	chr1	22374360	22392034	8439	9572234	29304950	Drip loss	Abbrev=DRIPL	P-value=0.000142
6	chr1	22374360	22392034	7757	9572234	29304950	Drip loss	Abbrev=DRIPL	P-value=0.000177
6	chr1	22374360	22392034	2787	15284521	50034644	pH for Longissmus Dorsi	Abbrev=pH													trait=Fat area	Map_Type=Linkage
6	chr1	22374360	22392034	8399	9572234	29304950	Drip loss	Abbrev=DRIPL	P-value=0.007945
6	chr1	22374360	22392034	785	7964370	22514169	Water holding capacity	Abbrev=WHC
6	chr1	22374360	22392034	3980	10692209	52874641	CIE-a*	Abbrev=CIEa
7	chr1	46028574	46109103	868	16114132	52874641	Ham weight	Abbrev=HAMWT
7	chr1	46028574	46109103	8277	35617991	49640579	Drip loss	Abbrev=DRIPL	P-value=0.006174
7	chr1	46028574	46109103	8285	35617991	49640579	Drip loss	Abbrev=DRIPL	P-value=0.006282
7	chr1	46028574	46109103	837	35389848	52874641	Ham weight	Abbrev=HAMWT
7	chr1	46028574	46109103	8476	35617991	49640579	Drip loss	Abbrev=DRIPL	P-value=0.008979
7	chr1	46028574	46109103	8042	35617991	49640579	Drip loss	Abbrev=DRIPL	P-value=0.004083
7	chr1	46028574	46109103	7819	35617991	49640579	Drip loss	Abbrev=DRIPL	P-value=0.001013
7	chr1	46028574	46109103	2787	15284521	50034644	pH for Longissmus Dorsi	Abbrev=pH													trait=Fat area	Map_Type=Linkage
7	chr1	46028574	46109103	7918	35617991	49640579	Drip loss	Abbrev=DRIPL	P-value=0.001970
7	chr1	46028574	46109103	79	35389848	230570794	Muscle fat content	Abbrev=MFCON
7	chr1	46028574	46109103	4019	37596705	125808967	Marbling	Abbrev=MARB
7	chr1	46028574	46109103	7948	35617991	49640579	Drip loss	Abbrev=DRIPL	P-value=0.002330
7	chr1	46028574	46109103	3980	10692209	52874641	CIE-a*	Abbrev=CIEa
7	chr1	46028574	46109103	3838	22514169	52874641	muscle protein percentage	Abbrev=MPROT	P-value=<0.05
7	chr1	46028574	46109103	8514	35617991	49640579	Drip loss	Abbrev=DRIPL	P-value=0.000554
8	chr1	48913544	48997120	868	16114132	52874641	Ham weight	Abbrev=HAMWT
8	chr1	48913544	48997120	8277	35617991	49640579	Drip loss	Abbrev=DRIPL	P-value=0.006174
8	chr1	48913544	48997120	8285	35617991	49640579	Drip loss	Abbrev=DRIPL	P-value=0.006282
8	chr1	48913544	48997120	837	35389848	52874641	Ham weight	Abbrev=HAMWT
8	chr1	48913544	48997120	8476	35617991	49640579	Drip loss	Abbrev=DRIPL	P-value=0.008979
8	chr1	48913544	48997120	8042	35617991	49640579	Drip loss	Abbrev=DRIPL	P-value=0.004083
8	chr1	48913544	48997120	7819	35617991	49640579	Drip loss	Abbrev=DRIPL	P-value=0.001013
8	chr1	48913544	48997120	2787	15284521	50034644	pH for Longissmus Dorsi	Abbrev=pH													trait=Fat area	Map_Type=Linkage
8	chr1	48913544	48997120	7918	35617991	49640579	Drip loss	Abbrev=DRIPL	P-value=0.001970
8	chr1	48913544	48997120	79	35389848	230570794	Muscle fat content	Abbrev=MFCON
8	chr1	48913544	48997120	4019	37596705	125808967	Marbling	Abbrev=MARB
8	chr1	48913544	48997120	7948	35617991	49640579	Drip loss	Abbrev=DRIPL	P-value=0.002330
8	chr1	48913544	48997120	3980	10692209	52874641	CIE-a*	Abbrev=CIEa
8	chr1	48913544	48997120	3838	22514169	52874641	muscle protein percentage	Abbrev=MPROT	P-value=<0.05
8	chr1	48913544	48997120	8514	35617991	49640579	Drip loss	Abbrev=DRIPL	P-value=0.000554
9	chr1	51484339	53212237	868	16114132	52874641	Ham weight	Abbrev=HAMWT
9	chr1	51484339	53212237	8566	51153198	51568003	Drip loss	Abbrev=DRIPL	P-value=0.010242
9	chr1	51484339	53212237	7917	51153198	51568003	Drip loss	Abbrev=DRIPL	P-value=0.001953
9	chr1	51484339	53212237	8460	51153198	51568003	Drip loss	Abbrev=DRIPL	P-value=0.008670
9	chr1	51484339	53212237	7822	51153198	51568003	Drip loss	Abbrev=DRIPL	P-value=0.001038
9	chr1	51484339	53212237	7992	51153198	51568003	Drip loss	Abbrev=DRIPL	P-value=0.002879
9	chr1	51484339	53212237	837	35389848	52874641	Ham weight	Abbrev=HAMWT
9	chr1	51484339	53212237	8456	51153198	51568003	Drip loss	Abbrev=DRIPL	P-value=0.010797
9	chr1	51484339	53212237	8536	51153198	51568003	Drip loss	Abbrev=DRIPL	P-value=0.009802
9	chr1	51484339	53212237	7805	51153198	51568003	Drip loss	Abbrev=DRIPL	P-value=0.007540
9	chr1	51484339	53212237	7905	51153198	51568003	Drip loss	Abbrev=DRIPL	P-value=0.000515
9	chr1	51484339	53212237	79	35389848	230570794	Muscle fat content	Abbrev=MFCON
9	chr1	51484339	53212237	7969	51153198	51568003	Drip loss	Abbrev=DRIPL	P-value=0.002623
9	chr1	51484339	53212237	8019	51153198	51568003	Drip loss	Abbrev=DRIPL	P-value=0.003154
9	chr1	51484339	53212237	7904	51153198	51568003	Drip loss	Abbrev=DRIPL	P-value=0.003347
9	chr1	51484339	53212237	4019	37596705	125808967	Marbling	Abbrev=MARB
9	chr1	51484339	53212237	3980	10692209	52874641	CIE-a*	Abbrev=CIEa
9	chr1	51484339	53212237	3838	22514169	52874641	muscle protein percentage	Abbrev=MPROT	P-value=<0.05
9	chr1	51484339	53212237	8213	51153198	51568003	Drip loss	Abbrev=DRIPL	P-value=0.005330
10	chr1	66263343	70920102	8342	66701663	67116469	Drip loss	Abbrev=DRIPL	P-value=0.006972
10	chr1	66263343	70920102	7876	66701663	67116469	Drip loss	Abbrev=DRIPL	P-value=0.002089
10	chr1	66263343	70920102	7984	66701663	67116469	Drip loss	Abbrev=DRIPL	P-value=0.002831
10	chr1	66263343	70920102	8500	66701663	67116469	Drip loss	Abbrev=DRIPL	P-value=0.009299
10	chr1	66263343	70920102	4110	62261447	133275468	pH for Longissmus Dorsi	Abbrev=pH	P-value=<0.05
10	chr1	66263343	70920102	3693	62261447	133275468	pH for Longissmus Dorsi	Abbrev=pH	P-value=.05
10	chr1	66263343	70920102	7790	66701663	67116469	Drip loss	Abbrev=DRIPL	P-value=0.000605
10	chr1	66263343	70920102	8248	66701663	67116469	Drip loss	Abbrev=DRIPL	P-value=0.005811
10	chr1	66263343	70920102	79	35389848	230570794	Muscle fat content	Abbrev=MFCON
10	chr1	66263343	70920102	8609	66701663	67116469	Drip loss	Abbrev=DRIPL	P-value=0.011586
10	chr1	66263343	70920102	7752	66701663	67116469	Drip loss	Abbrev=DRIPL	P-value=0.008446
10	chr1	66263343	70920102	4019	37596705	125808967	Marbling	Abbrev=MARB
10	chr1	66263343	70920102	3694	62261447	133275468	pH for Longissmus Dorsi	Abbrev=pH	P-value=.05
11	chr1	76905362	77121687	4110	62261447	133275468	pH for Longissmus Dorsi	Abbrev=pH	P-value=<0.05
11	chr1	76905362	77121687	3693	62261447	133275468	pH for Longissmus Dorsi	Abbrev=pH	P-value=.05
11	chr1	76905362	77121687	79	35389848	230570794	Muscle fat content	Abbrev=MFCON
11	chr1	76905362	77121687	4019	37596705	125808967	Marbling	Abbrev=MARB
11	chr1	76905362	77121687	3694	62261447	133275468	pH for Longissmus Dorsi	Abbrev=pH	P-value=.05
12	chr1	77325351	78666093	4110	62261447	133275468	pH for Longissmus Dorsi	Abbrev=pH	P-value=<0.05
12	chr1	77325351	78666093	3693	62261447	133275468	pH for Longissmus Dorsi	Abbrev=pH	P-value=.05
12	chr1	77325351	78666093	79	35389848	230570794	Muscle fat content	Abbrev=MFCON
12	chr1	77325351	78666093	4019	37596705	125808967	Marbling	Abbrev=MARB
12	chr1	77325351	78666093	3694	62261447	133275468	pH for Longissmus Dorsi	Abbrev=pH	P-value=.05
13	chr1	99869938	100098510	2930	97537601	169149638	Marbling	Abbrev=MARB	P-value=0.033
13	chr1	99869938	100098510	4110	62261447	133275468	pH for Longissmus Dorsi	Abbrev=pH	P-value=<0.05
13	chr1	99869938	100098510	5664	97537601	210644363	pH for Longissmus Dorsi	Abbrev=pH	P-value=<0.01
13	chr1	99869938	100098510	3693	62261447	133275468	pH for Longissmus Dorsi	Abbrev=pH	P-value=.05
13	chr1	99869938	100098510	5666	97537601	210644363	pH for Longissmus Dorsi	Abbrev=pH	P-value=<0.01
13	chr1	99869938	100098510	5668	97537601	210644363	Conductivity 24 hours postmortem (loin)	Abbrev=cond	P-value=<0.05
13	chr1	99869938	100098510	79	35389848	230570794	Muscle fat content	Abbrev=MFCON
13	chr1	99869938	100098510	5665	97537601	210644363	pH for Semimembranosus	Abbrev=pH	P-value=<0.01
13	chr1	99869938	100098510	5669	97537601	294339123	Conductivity 24 hours postmortem (ham)	Abbrev=cond	P-value=<0.05
13	chr1	99869938	100098510	5667	97537601	288773974	Meat color OPTO	Abbrev=COLORO	P-value=<0.01
13	chr1	99869938	100098510	4019	37596705	125808967	Marbling	Abbrev=MARB
13	chr1	99869938	100098510	3694	62261447	133275468	pH for Longissmus Dorsi	Abbrev=pH	P-value=.05
13	chr1	99869938	100098510	4326	96293184	142302138	CIE-L*	Abbrev=CIEL
14	chr1	100223426	100579558	2930	97537601	169149638	Marbling	Abbrev=MARB	P-value=0.033
14	chr1	100223426	100579558	4110	62261447	133275468	pH for Longissmus Dorsi	Abbrev=pH	P-value=<0.05
14	chr1	100223426	100579558	5664	97537601	210644363	pH for Longissmus Dorsi	Abbrev=pH	P-value=<0.01
14	chr1	100223426	100579558	3693	62261447	133275468	pH for Longissmus Dorsi	Abbrev=pH	P-value=.05
14	chr1	100223426	100579558	5666	97537601	210644363	pH for Longissmus Dorsi	Abbrev=pH	P-value=<0.01
14	chr1	100223426	100579558	5668	97537601	210644363	Conductivity 24 hours postmortem (loin)	Abbrev=cond	P-value=<0.05
14	chr1	100223426	100579558	79	35389848	230570794	Muscle fat content	Abbrev=MFCON
14	chr1	100223426	100579558	5665	97537601	210644363	pH for Semimembranosus	Abbrev=pH	P-value=<0.01
14	chr1	100223426	100579558	5669	97537601	294339123	Conductivity 24 hours postmortem (ham)	Abbrev=cond	P-value=<0.05
14	chr1	100223426	100579558	5667	97537601	288773974	Meat color OPTO	Abbrev=COLORO	P-value=<0.01
14	chr1	100223426	100579558	4019	37596705	125808967	Marbling	Abbrev=MARB
14	chr1	100223426	100579558	3694	62261447	133275468	pH for Longissmus Dorsi	Abbrev=pH	P-value=.05
14	chr1	100223426	100579558	4326	96293184	142302138	CIE-L*	Abbrev=CIEL
15	chr1	102071378	102570564	2930	97537601	169149638	Marbling	Abbrev=MARB	P-value=0.033
15	chr1	102071378	102570564	4110	62261447	133275468	pH for Longissmus Dorsi	Abbrev=pH	P-value=<0.05
15	chr1	102071378	102570564	5664	97537601	210644363	pH for Longissmus Dorsi	Abbrev=pH	P-value=<0.01
15	chr1	102071378	102570564	3693	62261447	133275468	pH for Longissmus Dorsi	Abbrev=pH	P-value=.05
15	chr1	102071378	102570564	5666	97537601	210644363	pH for Longissmus Dorsi	Abbrev=pH	P-value=<0.01
15	chr1	102071378	102570564	5668	97537601	210644363	Conductivity 24 hours postmortem (loin)	Abbrev=cond	P-value=<0.05
15	chr1	102071378	102570564	79	35389848	230570794	Muscle fat content	Abbrev=MFCON
15	chr1	102071378	102570564	5665	97537601	210644363	pH for Semimembranosus	Abbrev=pH	P-value=<0.01
15	chr1	102071378	102570564	5669	97537601	294339123	Conductivity 24 hours postmortem (ham)	Abbrev=cond	P-value=<0.05
15	chr1	102071378	102570564	5667	97537601	288773974	Meat color OPTO	Abbrev=COLORO	P-value=<0.01
15	chr1	102071378	102570564	4019	37596705	125808967	Marbling	Abbrev=MARB
15	chr1	102071378	102570564	3694	62261447	133275468	pH for Longissmus Dorsi	Abbrev=pH	P-value=.05
15	chr1	102071378	102570564	4326	96293184	142302138	CIE-L*	Abbrev=CIEL
16	chr1	125359680	125496441	2930	97537601	169149638	Marbling	Abbrev=MARB	P-value=0.033
16	chr1	125359680	125496441	4110	62261447	133275468	pH for Longissmus Dorsi	Abbrev=pH	P-value=<0.05
16	chr1	125359680	125496441	5664	97537601	210644363	pH for Longissmus Dorsi	Abbrev=pH	P-value=<0.01
16	chr1	125359680	125496441	3693	62261447	133275468	pH for Longissmus Dorsi	Abbrev=pH	P-value=.05
16	chr1	125359680	125496441	5666	97537601	210644363	pH for Longissmus Dorsi	Abbrev=pH	P-value=<0.01
16	chr1	125359680	125496441	5668	97537601	210644363	Conductivity 24 hours postmortem (loin)	Abbrev=cond	P-value=<0.05
16	chr1	125359680	125496441	79	35389848	230570794	Muscle fat content	Abbrev=MFCON
16	chr1	125359680	125496441	5665	97537601	210644363	pH for Semimembranosus	Abbrev=pH	P-value=<0.01
16	chr1	125359680	125496441	5669	97537601	294339123	Conductivity 24 hours postmortem (ham)	Abbrev=cond	P-value=<0.05
16	chr1	125359680	125496441	5667	97537601	288773974	Meat color OPTO	Abbrev=COLORO	P-value=<0.01
16	chr1	125359680	125496441	4019	37596705	125808967	Marbling	Abbrev=MARB
16	chr1	125359680	125496441	3694	62261447	133275468	pH for Longissmus Dorsi	Abbrev=pH	P-value=.05
16	chr1	125359680	125496441	4326	96293184	142302138	CIE-L*	Abbrev=CIEL
17	chr1	139543070	139747159	2930	97537601	169149638	Marbling	Abbrev=MARB	P-value=0.033
17	chr1	139543070	139747159	5664	97537601	210644363	pH for Longissmus Dorsi	Abbrev=pH	P-value=<0.01
17	chr1	139543070	139747159	231	126016370	166094398	Meat color-L	Abbrev=MCOLOR-L
17	chr1	139543070	139747159	5666	97537601	210644363	pH for Longissmus Dorsi	Abbrev=pH	P-value=<0.01
17	chr1	139543070	139747159	5668	97537601	210644363	Conductivity 24 hours postmortem (loin)	Abbrev=cond	P-value=<0.05
17	chr1	139543070	139747159	78	133275468	154329026	Marbling	Abbrev=MARB
17	chr1	139543070	139747159	79	35389848	230570794	Muscle fat content	Abbrev=MFCON
17	chr1	139543070	139747159	17788	133275468	158420494	Shear force	Abbrev=SHEAR	P-value=<0.01
17	chr1	139543070	139747159	5665	97537601	210644363	pH for Semimembranosus	Abbrev=pH	P-value=<0.01
17	chr1	139543070	139747159	5669	97537601	294339123	Conductivity 24 hours postmortem (ham)	Abbrev=cond	P-value=<0.05
17	chr1	139543070	139747159	5667	97537601	288773974	Meat color OPTO	Abbrev=COLORO	P-value=<0.01
17	chr1	139543070	139747159	4326	96293184	142302138	CIE-L*	Abbrev=CIEL
18	chr1	141670724	141938208	2930	97537601	169149638	Marbling	Abbrev=MARB	P-value=0.033
18	chr1	141670724	141938208	5664	97537601	210644363	pH for Longissmus Dorsi	Abbrev=pH	P-value=<0.01
18	chr1	141670724	141938208	231	126016370	166094398	Meat color-L	Abbrev=MCOLOR-L
18	chr1	141670724	141938208	5666	97537601	210644363	pH for Longissmus Dorsi	Abbrev=pH	P-value=<0.01
18	chr1	141670724	141938208	5668	97537601	210644363	Conductivity 24 hours postmortem (loin)	Abbrev=cond	P-value=<0.05
18	chr1	141670724	141938208	78	133275468	154329026	Marbling	Abbrev=MARB
18	chr1	141670724	141938208	79	35389848	230570794	Muscle fat content	Abbrev=MFCON
18	chr1	141670724	141938208	17788	133275468	158420494	Shear force	Abbrev=SHEAR	P-value=<0.01
18	chr1	141670724	141938208	5665	97537601	210644363	pH for Semimembranosus	Abbrev=pH	P-value=<0.01
18	chr1	141670724	141938208	5669	97537601	294339123	Conductivity 24 hours postmortem (ham)	Abbrev=cond	P-value=<0.05
18	chr1	141670724	141938208	5667	97537601	288773974	Meat color OPTO	Abbrev=COLORO	P-value=<0.01
18	chr1	141670724	141938208	4326	96293184	142302138	CIE-L*	Abbrev=CIEL
19	chr1	146280343	146339608	2930	97537601	169149638	Marbling	Abbrev=MARB	P-value=0.033
19	chr1	146280343	146339608	5664	97537601	210644363	pH for Longissmus Dorsi	Abbrev=pH	P-value=<0.01
19	chr1	146280343	146339608	231	126016370	166094398	Meat color-L	Abbrev=MCOLOR-L
19	chr1	146280343	146339608	5666	97537601	210644363	pH for Longissmus Dorsi	Abbrev=pH	P-value=<0.01
19	chr1	146280343	146339608	5668	97537601	210644363	Conductivity 24 hours postmortem (loin)	Abbrev=cond	P-value=<0.05
19	chr1	146280343	146339608	78	133275468	154329026	Marbling	Abbrev=MARB
19	chr1	146280343	146339608	79	35389848	230570794	Muscle fat content	Abbrev=MFCON
19	chr1	146280343	146339608	17788	133275468	158420494	Shear force	Abbrev=SHEAR	P-value=<0.01
19	chr1	146280343	146339608	5665	97537601	210644363	pH for Semimembranosus	Abbrev=pH	P-value=<0.01
19	chr1	146280343	146339608	5669	97537601	294339123	Conductivity 24 hours postmortem (ham)	Abbrev=cond	P-value=<0.05
19	chr1	146280343	146339608	5667	97537601	288773974	Meat color OPTO	Abbrev=COLORO	P-value=<0.01
20	chr1	170285310	172127330	8493	169979249	170394055	Drip loss	Abbrev=DRIPL	P-value=0.009299
20	chr1	170285310	172127330	7786	169979249	170394055	Drip loss	Abbrev=DRIPL	P-value=0.000540
20	chr1	170285310	172127330	4020	155573443	281702959	Marbling	Abbrev=MARB
20	chr1	170285310	172127330	5664	97537601	210644363	pH for Longissmus Dorsi	Abbrev=pH	P-value=<0.01
20	chr1	170285310	172127330	7857	169979249	170394055	Drip loss	Abbrev=DRIPL	P-value=0.001694
20	chr1	170285310	172127330	7736	172032537	172447343	Drip loss	Abbrev=DRIPL	P-value=0.001533
20	chr1	170285310	172127330	4017	171638472	249479888	Muscle fat content	Abbrev=MFCON
20	chr1	170285310	172127330	8560	169979249	170394055	Drip loss	Abbrev=DRIPL	P-value=0.010152
20	chr1	170285310	172127330	5666	97537601	210644363	pH for Longissmus Dorsi	Abbrev=pH	P-value=<0.01
20	chr1	170285310	172127330	5668	97537601	210644363	Conductivity 24 hours postmortem (loin)	Abbrev=cond	P-value=<0.05
20	chr1	170285310	172127330	7746	172032537	172447343	Drip loss	Abbrev=DRIPL	P-value=0.000106
20	chr1	170285310	172127330	79	35389848	230570794	Muscle fat content	Abbrev=MFCON
20	chr1	170285310	172127330	5665	97537601	210644363	pH for Semimembranosus	Abbrev=pH	P-value=<0.01
20	chr1	170285310	172127330	5669	97537601	294339123	Conductivity 24 hours postmortem (ham)	Abbrev=cond	P-value=<0.05
20	chr1	170285310	172127330	8149	172032537	172447343	Drip loss	Abbrev=DRIPL	P-value=0.004565
20	chr1	170285310	172127330	5667	97537601	288773974	Meat color OPTO	Abbrev=COLORO	P-value=<0.01
20	chr1	170285310	172127330	8631	172032537	172447343	Drip loss	Abbrev=DRIPL	P-value=0.015245
20	chr1	170285310	172127330	8228	169979249	170394055	Drip loss	Abbrev=DRIPL	P-value=0.005517
21	chr1	172248961	173141881	4020	155573443	281702959	Marbling	Abbrev=MARB
21	chr1	172248961	173141881	5664	97537601	210644363	pH for Longissmus Dorsi	Abbrev=pH	P-value=<0.01
21	chr1	172248961	173141881	7736	172032537	172447343	Drip loss	Abbrev=DRIPL	P-value=0.001533
21	chr1	172248961	173141881	4017	171638472	249479888	Muscle fat content	Abbrev=MFCON
21	chr1	172248961	173141881	5666	97537601	210644363	pH for Longissmus Dorsi	Abbrev=pH	P-value=<0.01
21	chr1	172248961	173141881	5668	97537601	210644363	Conductivity 24 hours postmortem (loin)	Abbrev=cond	P-value=<0.05
21	chr1	172248961	173141881	7746	172032537	172447343	Drip loss	Abbrev=DRIPL	P-value=0.000106
21	chr1	172248961	173141881	79	35389848	230570794	Muscle fat content	Abbrev=MFCON
21	chr1	172248961	173141881	5665	97537601	210644363	pH for Semimembranosus	Abbrev=pH	P-value=<0.01
21	chr1	172248961	173141881	5669	97537601	294339123	Conductivity 24 hours postmortem (ham)	Abbrev=cond	P-value=<0.05
21	chr1	172248961	173141881	8149	172032537	172447343	Drip loss	Abbrev=DRIPL	P-value=0.004565
21	chr1	172248961	173141881	5667	97537601	288773974	Meat color OPTO	Abbrev=COLORO	P-value=<0.01
21	chr1	172248961	173141881	8631	172032537	172447343	Drip loss	Abbrev=DRIPL	P-value=0.015245
22	chr1	178709035	178892996	4020	155573443	281702959	Marbling	Abbrev=MARB
22	chr1	178709035	178892996	5664	97537601	210644363	pH for Longissmus Dorsi	Abbrev=pH	P-value=<0.01
22	chr1	178709035	178892996	4017	171638472	249479888	Muscle fat content	Abbrev=MFCON
22	chr1	178709035	178892996	5666	97537601	210644363	pH for Longissmus Dorsi	Abbrev=pH	P-value=<0.01
22	chr1	178709035	178892996	5668	97537601	210644363	Conductivity 24 hours postmortem (loin)	Abbrev=cond	P-value=<0.05
22	chr1	178709035	178892996	79	35389848	230570794	Muscle fat content	Abbrev=MFCON
22	chr1	178709035	178892996	5665	97537601	210644363	pH for Semimembranosus	Abbrev=pH	P-value=<0.01
22	chr1	178709035	178892996	5669	97537601	294339123	Conductivity 24 hours postmortem (ham)	Abbrev=cond	P-value=<0.05
22	chr1	178709035	178892996	5667	97537601	288773974	Meat color OPTO	Abbrev=COLORO	P-value=<0.01
23	chr1	181333937	181406477	4020	155573443	281702959	Marbling	Abbrev=MARB
23	chr1	181333937	181406477	5664	97537601	210644363	pH for Longissmus Dorsi	Abbrev=pH	P-value=<0.01
23	chr1	181333937	181406477	4017	171638472	249479888	Muscle fat content	Abbrev=MFCON
23	chr1	181333937	181406477	5666	97537601	210644363	pH for Longissmus Dorsi	Abbrev=pH	P-value=<0.01
23	chr1	181333937	181406477	5668	97537601	210644363	Conductivity 24 hours postmortem (loin)	Abbrev=cond	P-value=<0.05
23	chr1	181333937	181406477	79	35389848	230570794	Muscle fat content	Abbrev=MFCON
23	chr1	181333937	181406477	5665	97537601	210644363	pH for Semimembranosus	Abbrev=pH	P-value=<0.01
23	chr1	181333937	181406477	5669	97537601	294339123	Conductivity 24 hours postmortem (ham)	Abbrev=cond	P-value=<0.05
23	chr1	181333937	181406477	5667	97537601	288773974	Meat color OPTO	Abbrev=COLORO	P-value=<0.01
24	chr1	190469312	191937788	4020	155573443	281702959	Marbling	Abbrev=MARB
24	chr1	190469312	191937788	5664	97537601	210644363	pH for Longissmus Dorsi	Abbrev=pH	P-value=<0.01
24	chr1	190469312	191937788	4017	171638472	249479888	Muscle fat content	Abbrev=MFCON
24	chr1	190469312	191937788	5666	97537601	210644363	pH for Longissmus Dorsi	Abbrev=pH	P-value=<0.01
24	chr1	190469312	191937788	5668	97537601	210644363	Conductivity 24 hours postmortem (loin)	Abbrev=cond	P-value=<0.05
24	chr1	190469312	191937788	79	35389848	230570794	Muscle fat content	Abbrev=MFCON
24	chr1	190469312	191937788	5665	97537601	210644363	pH for Semimembranosus	Abbrev=pH	P-value=<0.01
24	chr1	190469312	191937788	5669	97537601	294339123	Conductivity 24 hours postmortem (ham)	Abbrev=cond	P-value=<0.05
24	chr1	190469312	191937788	5667	97537601	288773974	Meat color OPTO	Abbrev=COLORO	P-value=<0.01
25	chr1	192637720	192978414	4020	155573443	281702959	Marbling	Abbrev=MARB
25	chr1	192637720	192978414	5664	97537601	210644363	pH for Longissmus Dorsi	Abbrev=pH	P-value=<0.01
25	chr1	192637720	192978414	4017	171638472	249479888	Muscle fat content	Abbrev=MFCON
25	chr1	192637720	192978414	5666	97537601	210644363	pH for Longissmus Dorsi	Abbrev=pH	P-value=<0.01
25	chr1	192637720	192978414	5668	97537601	210644363	Conductivity 24 hours postmortem (loin)	Abbrev=cond	P-value=<0.05
25	chr1	192637720	192978414	79	35389848	230570794	Muscle fat content	Abbrev=MFCON
25	chr1	192637720	192978414	5665	97537601	210644363	pH for Semimembranosus	Abbrev=pH	P-value=<0.01
25	chr1	192637720	192978414	5669	97537601	294339123	Conductivity 24 hours postmortem (ham)	Abbrev=cond	P-value=<0.05
25	chr1	192637720	192978414	5667	97537601	288773974	Meat color OPTO	Abbrev=COLORO	P-value=<0.01
26	chr1	193610977	194293541	8142	194093952	194508757	Drip loss	Abbrev=DRIPL	P-value=0.004526
26	chr1	193610977	194293541	4020	155573443	281702959	Marbling	Abbrev=MARB
26	chr1	193610977	194293541	5664	97537601	210644363	pH for Longissmus Dorsi	Abbrev=pH	P-value=<0.01
26	chr1	193610977	194293541	7884	194093952	194508757	Drip loss	Abbrev=DRIPL	P-value=0.002253
26	chr1	193610977	194293541	7939	194093952	194508757	Drip loss	Abbrev=DRIPL	P-value=0.002234
26	chr1	193610977	194293541	4017	171638472	249479888	Muscle fat content	Abbrev=MFCON
26	chr1	193610977	194293541	5666	97537601	210644363	pH for Longissmus Dorsi	Abbrev=pH	P-value=<0.01
26	chr1	193610977	194293541	5668	97537601	210644363	Conductivity 24 hours postmortem (loin)	Abbrev=cond	P-value=<0.05
26	chr1	193610977	194293541	79	35389848	230570794	Muscle fat content	Abbrev=MFCON
26	chr1	193610977	194293541	8080	194093952	194508757	Drip loss	Abbrev=DRIPL	P-value=0.006504
26	chr1	193610977	194293541	5665	97537601	210644363	pH for Semimembranosus	Abbrev=pH	P-value=<0.01
26	chr1	193610977	194293541	5669	97537601	294339123	Conductivity 24 hours postmortem (ham)	Abbrev=cond	P-value=<0.05
26	chr1	193610977	194293541	5667	97537601	288773974	Meat color OPTO	Abbrev=COLORO	P-value=<0.01
26	chr1	193610977	194293541	8124	194093952	194508757	Drip loss	Abbrev=DRIPL	P-value=0.004299
26	chr1	193610977	194293541	8528	194093952	194508757	Drip loss	Abbrev=DRIPL	P-value=0.009716
26	chr1	193610977	194293541	7772	194093952	194508757	Drip loss	Abbrev=DRIPL	P-value=0.001128
27	chr1	194987488	195271689	4020	155573443	281702959	Marbling	Abbrev=MARB
27	chr1	194987488	195271689	5664	97537601	210644363	pH for Longissmus Dorsi	Abbrev=pH	P-value=<0.01
27	chr1	194987488	195271689	4017	171638472	249479888	Muscle fat content	Abbrev=MFCON
27	chr1	194987488	195271689	5666	97537601	210644363	pH for Longissmus Dorsi	Abbrev=pH	P-value=<0.01
27	chr1	194987488	195271689	5668	97537601	210644363	Conductivity 24 hours postmortem (loin)	Abbrev=cond	P-value=<0.05
27	chr1	194987488	195271689	79	35389848	230570794	Muscle fat content	Abbrev=MFCON
27	chr1	194987488	195271689	5665	97537601	210644363	pH for Semimembranosus	Abbrev=pH	P-value=<0.01
27	chr1	194987488	195271689	5669	97537601	294339123	Conductivity 24 hours postmortem (ham)	Abbrev=cond	P-value=<0.05
27	chr1	194987488	195271689	5667	97537601	288773974	Meat color OPTO	Abbrev=COLORO	P-value=<0.01
28	chr1	198725106	198859209	4020	155573443	281702959	Marbling	Abbrev=MARB
28	chr1	198725106	198859209	5664	97537601	210644363	pH for Longissmus Dorsi	Abbrev=pH	P-value=<0.01
28	chr1	198725106	198859209	4017	171638472	249479888	Muscle fat content	Abbrev=MFCON
28	chr1	198725106	198859209	5666	97537601	210644363	pH for Longissmus Dorsi	Abbrev=pH	P-value=<0.01
28	chr1	198725106	198859209	5668	97537601	210644363	Conductivity 24 hours postmortem (loin)	Abbrev=cond	P-value=<0.05
28	chr1	198725106	198859209	79	35389848	230570794	Muscle fat content	Abbrev=MFCON
28	chr1	198725106	198859209	5665	97537601	210644363	pH for Semimembranosus	Abbrev=pH	P-value=<0.01
28	chr1	198725106	198859209	5669	97537601	294339123	Conductivity 24 hours postmortem (ham)	Abbrev=cond	P-value=<0.05
28	chr1	198725106	198859209	5667	97537601	288773974	Meat color OPTO	Abbrev=COLORO	P-value=<0.01
29	chr1	200583093	200757278	4020	155573443	281702959	Marbling	Abbrev=MARB
29	chr1	200583093	200757278	5664	97537601	210644363	pH for Longissmus Dorsi	Abbrev=pH	P-value=<0.01
29	chr1	200583093	200757278	4017	171638472	249479888	Muscle fat content	Abbrev=MFCON
29	chr1	200583093	200757278	5666	97537601	210644363	pH for Longissmus Dorsi	Abbrev=pH	P-value=<0.01
29	chr1	200583093	200757278	5668	97537601	210644363	Conductivity 24 hours postmortem (loin)	Abbrev=cond	P-value=<0.05
29	chr1	200583093	200757278	79	35389848	230570794	Muscle fat content	Abbrev=MFCON
29	chr1	200583093	200757278	5665	97537601	210644363	pH for Semimembranosus	Abbrev=pH	P-value=<0.01
29	chr1	200583093	200757278	5669	97537601	294339123	Conductivity 24 hours postmortem (ham)	Abbrev=cond	P-value=<0.05
29	chr1	200583093	200757278	5667	97537601	288773974	Meat color OPTO	Abbrev=COLORO	P-value=<0.01
30	chr1	219816097	220815008	4020	155573443	281702959	Marbling	Abbrev=MARB
30	chr1	219816097	220815008	4017	171638472	249479888	Muscle fat content	Abbrev=MFCON
30	chr1	219816097	220815008	79	35389848	230570794	Muscle fat content	Abbrev=MFCON
30	chr1	219816097	220815008	686	210644363	281288153	Linolenic acid percentage	Abbrev=FA-C18:3
30	chr1	219816097	220815008	5669	97537601	294339123	Conductivity 24 hours postmortem (ham)	Abbrev=cond	P-value=<0.05
30	chr1	219816097	220815008	5667	97537601	288773974	Meat color OPTO	Abbrev=COLORO	P-value=<0.01
31	chr1	223043310	223213897	4020	155573443	281702959	Marbling	Abbrev=MARB
31	chr1	223043310	223213897	4017	171638472	249479888	Muscle fat content	Abbrev=MFCON
31	chr1	223043310	223213897	79	35389848	230570794	Muscle fat content	Abbrev=MFCON
31	chr1	223043310	223213897	686	210644363	281288153	Linolenic acid percentage	Abbrev=FA-C18:3
31	chr1	223043310	223213897	5669	97537601	294339123	Conductivity 24 hours postmortem (ham)	Abbrev=cond	P-value=<0.05
31	chr1	223043310	223213897	5667	97537601	288773974	Meat color OPTO	Abbrev=COLORO	P-value=<0.01
32	chr1	234427007	234854917	848	226764071	265323610	pH 24 hr post-mortem (loin)	Abbrev=pH
32	chr1	234427007	234854917	8435	230840418	242145336	Drip loss	Abbrev=DRIPL	P-value=0.008372
32	chr1	234427007	234854917	8516	230840418	242145336	Drip loss	Abbrev=DRIPL	P-value=0.009547
32	chr1	234427007	234854917	4020	155573443	281702959	Marbling	Abbrev=MARB
32	chr1	234427007	234854917	8229	230840418	242145336	Drip loss	Abbrev=DRIPL	P-value=0.005517
32	chr1	234427007	234854917	8111	230840418	242145336	Drip loss	Abbrev=DRIPL	P-value=0.004154
32	chr1	234427007	234854917	8322	230840418	242145336	Drip loss	Abbrev=DRIPL	P-value=0.006734
32	chr1	234427007	234854917	4017	171638472	249479888	Muscle fat content	Abbrev=MFCON
32	chr1	234427007	234854917	3981	233806417	242497921	Total shear work	Abbrev=TSW
32	chr1	234427007	234854917	7852	230840418	242145336	Drip loss	Abbrev=DRIPL	P-value=0.001585
32	chr1	234427007	234854917	686	210644363	281288153	Linolenic acid percentage	Abbrev=FA-C18:3
32	chr1	234427007	234854917	7761	230840418	242145336	Drip loss	Abbrev=DRIPL	P-value=0.000207
32	chr1	234427007	234854917	5669	97537601	294339123	Conductivity 24 hours postmortem (ham)	Abbrev=cond	P-value=<0.05
32	chr1	234427007	234854917	5667	97537601	288773974	Meat color OPTO	Abbrev=COLORO	P-value=<0.01
33	chr1	236253649	237284988	848	226764071	265323610	pH 24 hr post-mortem (loin)	Abbrev=pH
33	chr1	236253649	237284988	8435	230840418	242145336	Drip loss	Abbrev=DRIPL	P-value=0.008372
33	chr1	236253649	237284988	8516	230840418	242145336	Drip loss	Abbrev=DRIPL	P-value=0.009547
33	chr1	236253649	237284988	4020	155573443	281702959	Marbling	Abbrev=MARB
33	chr1	236253649	237284988	8229	230840418	242145336	Drip loss	Abbrev=DRIPL	P-value=0.005517
33	chr1	236253649	237284988	8111	230840418	242145336	Drip loss	Abbrev=DRIPL	P-value=0.004154
33	chr1	236253649	237284988	8322	230840418	242145336	Drip loss	Abbrev=DRIPL	P-value=0.006734
33	chr1	236253649	237284988	4017	171638472	249479888	Muscle fat content	Abbrev=MFCON
33	chr1	236253649	237284988	3981	233806417	242497921	Total shear work	Abbrev=TSW
33	chr1	236253649	237284988	7852	230840418	242145336	Drip loss	Abbrev=DRIPL	P-value=0.001585
33	chr1	236253649	237284988	686	210644363	281288153	Linolenic acid percentage	Abbrev=FA-C18:3
33	chr1	236253649	237284988	7761	230840418	242145336	Drip loss	Abbrev=DRIPL	P-value=0.000207
33	chr1	236253649	237284988	5669	97537601	294339123	Conductivity 24 hours postmortem (ham)	Abbrev=cond	P-value=<0.05
33	chr1	236253649	237284988	5667	97537601	288773974	Meat color OPTO	Abbrev=COLORO	P-value=<0.01
34	chr1	250282954	250374522	848	226764071	265323610	pH 24 hr post-mortem (loin)	Abbrev=pH
34	chr1	250282954	250374522	8389	250102097	250516902	Drip loss	Abbrev=DRIPL	P-value=0.007807
34	chr1	250282954	250374522	4020	155573443	281702959	Marbling	Abbrev=MARB
34	chr1	250282954	250374522	8614	250102097	250516902	Drip loss	Abbrev=DRIPL	P-value=0.004684
34	chr1	250282954	250374522	8120	250102097	250516902	Drip loss	Abbrev=DRIPL	P-value=0.004262
34	chr1	250282954	250374522	686	210644363	281288153	Linolenic acid percentage	Abbrev=FA-C18:3
34	chr1	250282954	250374522	5669	97537601	294339123	Conductivity 24 hours postmortem (ham)	Abbrev=cond	P-value=<0.05
34	chr1	250282954	250374522	5667	97537601	288773974	Meat color OPTO	Abbrev=COLORO	P-value=<0.01
34	chr1	250282954	250374522	7881	250102097	250516902	Drip loss	Abbrev=DRIPL	P-value=0.002179
35	chr1	252505714	255072572	848	226764071	265323610	pH 24 hr post-mortem (loin)	Abbrev=pH
35	chr1	252505714	255072572	8261	252155385	252570190	Drip loss	Abbrev=DRIPL	P-value=0.004373
35	chr1	252505714	255072572	7759	254563543	254978349	Drip loss	Abbrev=DRIPL	P-value=0.003780
35	chr1	252505714	255072572	8588	254563543	254978349	Drip loss	Abbrev=DRIPL	P-value=0.011586
35	chr1	252505714	255072572	7778	252155385	252570190	Drip loss	Abbrev=DRIPL	P-value=0.012433
35	chr1	252505714	255072572	4020	155573443	281702959	Marbling	Abbrev=MARB
35	chr1	252505714	255072572	8017	254563543	254978349	Drip loss	Abbrev=DRIPL	P-value=0.003108
35	chr1	252505714	255072572	8341	252155385	252570190	Drip loss	Abbrev=DRIPL	P-value=0.006972
35	chr1	252505714	255072572	8255	252155385	252570190	Drip loss	Abbrev=DRIPL	P-value=0.005861
35	chr1	252505714	255072572	8532	252155385	252570190	Drip loss	Abbrev=DRIPL	P-value=0.009802
35	chr1	252505714	255072572	8452	254563543	254978349	Drip loss	Abbrev=DRIPL	P-value=0.008595
35	chr1	252505714	255072572	8603	252155385	252570190	Drip loss	Abbrev=DRIPL	P-value=0.011184
35	chr1	252505714	255072572	8320	252489515	252904321	Drip loss	Abbrev=DRIPL	P-value=0.006675
35	chr1	252505714	255072572	8026	252155385	252570190	Drip loss	Abbrev=DRIPL	P-value=0.002370
35	chr1	252505714	255072572	8414	254229413	254644218	Drip loss	Abbrev=DRIPL	P-value=0.008156
35	chr1	252505714	255072572	7952	252155385	252570190	Drip loss	Abbrev=DRIPL	P-value=0.002370
35	chr1	252505714	255072572	8386	252155385	252570190	Drip loss	Abbrev=DRIPL	P-value=0.007740
35	chr1	252505714	255072572	7738	252155385	252570190	Drip loss	Abbrev=DRIPL	P-value=0.009464
35	chr1	252505714	255072572	8326	252155385	252570190	Drip loss	Abbrev=DRIPL	P-value=0.006852
35	chr1	252505714	255072572	7856	252155385	252570190	Drip loss	Abbrev=DRIPL	P-value=0.001666
35	chr1	252505714	255072572	8211	254563543	254978349	Drip loss	Abbrev=DRIPL	P-value=0.005239
35	chr1	252505714	255072572	7911	252155385	252570190	Drip loss	Abbrev=DRIPL	P-value=0.001873
35	chr1	252505714	255072572	7865	252155385	252570190	Drip loss	Abbrev=DRIPL	P-value=0.001752
35	chr1	252505714	255072572	8193	252155385	252570190	Drip loss	Abbrev=DRIPL	P-value=0.005105
35	chr1	252505714	255072572	8589	252155385	252570190	Drip loss	Abbrev=DRIPL	P-value=0.010797
35	chr1	252505714	255072572	8471	252155385	252570190	Drip loss	Abbrev=DRIPL	P-value=0.008823
35	chr1	252505714	255072572	7972	254229413	254644218	Drip loss	Abbrev=DRIPL	P-value=0.002690
35	chr1	252505714	255072572	7878	252155385	252570190	Drip loss	Abbrev=DRIPL	P-value=0.002124
35	chr1	252505714	255072572	686	210644363	281288153	Linolenic acid percentage	Abbrev=FA-C18:3
35	chr1	252505714	255072572	7897	254563543	254978349	Drip loss	Abbrev=DRIPL	P-value=0.001410
35	chr1	252505714	255072572	8525	252155385	252570190	Drip loss	Abbrev=DRIPL	P-value=0.009631
35	chr1	252505714	255072572	5669	97537601	294339123	Conductivity 24 hours postmortem (ham)	Abbrev=cond	P-value=<0.05
35	chr1	252505714	255072572	5667	97537601	288773974	Meat color OPTO	Abbrev=COLORO	P-value=<0.01
35	chr1	252505714	255072572	8489	252155385	252570190	Drip loss	Abbrev=DRIPL	P-value=0.009218
35	chr1	252505714	255072572	8395	252155385	252570190	Drip loss	Abbrev=DRIPL	P-value=0.007876
35	chr1	252505714	255072572	7996	252155385	252570190	Drip loss	Abbrev=DRIPL	P-value=0.002928
35	chr1	252505714	255072572	8274	252155385	252570190	Drip loss	Abbrev=DRIPL	P-value=0.006174
35	chr1	252505714	255072572	7855	254229413	254644218	Drip loss	Abbrev=DRIPL	P-value=0.001625
35	chr1	252505714	255072572	8550	252155385	252570190	Drip loss	Abbrev=DRIPL	P-value=0.010064
35	chr1	252505714	255072572	8375	252155385	252570190	Drip loss	Abbrev=DRIPL	P-value=0.007606
35	chr1	252505714	255072572	8574	252155385	252570190	Drip loss	Abbrev=DRIPL	P-value=0.010424
35	chr1	252505714	255072572	7981	252489515	252904321	Drip loss	Abbrev=DRIPL	P-value=0.002801
35	chr1	252505714	255072572	7775	252155385	252570190	Drip loss	Abbrev=DRIPL	P-value=0.000424
35	chr1	252505714	255072572	8237	252155385	252570190	Drip loss	Abbrev=DRIPL	P-value=0.005662
35	chr1	252505714	255072572	8594	252155385	252570190	Drip loss	Abbrev=DRIPL	P-value=0.010893
35	chr1	252505714	255072572	8552	252155385	252570190	Drip loss	Abbrev=DRIPL	P-value=0.010064
35	chr1	252505714	255072572	8098	254563543	254978349	Drip loss	Abbrev=DRIPL	P-value=0.004048
35	chr1	252505714	255072572	8485	252155385	252570190	Drip loss	Abbrev=DRIPL	P-value=0.004551
35	chr1	252505714	255072572	7879	252155385	252570190	Drip loss	Abbrev=DRIPL	P-value=0.002179
36	chr1	269927732	269972373	1270	266165650	276932694	Ham percentage	Abbrev=HAMP
36	chr1	269927732	269972373	856	265323610	299040089	Ham weight	Abbrev=HAMWT
36	chr1	269927732	269972373	4020	155573443	281702959	Marbling	Abbrev=MARB
36	chr1	269927732	269972373	80	257944209	315321322	Drip loss	Abbrev=DRIPL
36	chr1	269927732	269972373	686	210644363	281288153	Linolenic acid percentage	Abbrev=FA-C18:3
36	chr1	269927732	269972373	5669	97537601	294339123	Conductivity 24 hours postmortem (ham)	Abbrev=cond	P-value=<0.05
36	chr1	269927732	269972373	5667	97537601	288773974	Meat color OPTO	Abbrev=COLORO	P-value=<0.01
36	chr1	269927732	269972373	873	265323610	299040089	Ham weight	Abbrev=HAMWT
37	chr1	272760898	273060114	1270	266165650	276932694	Ham percentage	Abbrev=HAMP
37	chr1	272760898	273060114	856	265323610	299040089	Ham weight	Abbrev=HAMWT
37	chr1	272760898	273060114	4020	155573443	281702959	Marbling	Abbrev=MARB
37	chr1	272760898	273060114	80	257944209	315321322	Drip loss	Abbrev=DRIPL
37	chr1	272760898	273060114	686	210644363	281288153	Linolenic acid percentage	Abbrev=FA-C18:3
37	chr1	272760898	273060114	5669	97537601	294339123	Conductivity 24 hours postmortem (ham)	Abbrev=cond	P-value=<0.05
37	chr1	272760898	273060114	5667	97537601	288773974	Meat color OPTO	Abbrev=COLORO	P-value=<0.01
37	chr1	272760898	273060114	873	265323610	299040089	Ham weight	Abbrev=HAMWT
38	chr1	273558337	273801918	1270	266165650	276932694	Ham percentage	Abbrev=HAMP
38	chr1	273558337	273801918	856	265323610	299040089	Ham weight	Abbrev=HAMWT
38	chr1	273558337	273801918	4020	155573443	281702959	Marbling	Abbrev=MARB
38	chr1	273558337	273801918	80	257944209	315321322	Drip loss	Abbrev=DRIPL
38	chr1	273558337	273801918	8328	273258826	274070536	Drip loss	Abbrev=DRIPL	P-value=0.006852
38	chr1	273558337	273801918	8306	273258826	274070536	Drip loss	Abbrev=DRIPL	P-value=0.006504
38	chr1	273558337	273801918	8484	273258826	274070536	Drip loss	Abbrev=DRIPL	P-value=0.009138
38	chr1	273558337	273801918	686	210644363	281288153	Linolenic acid percentage	Abbrev=FA-C18:3
38	chr1	273558337	273801918	5669	97537601	294339123	Conductivity 24 hours postmortem (ham)	Abbrev=cond	P-value=<0.05
38	chr1	273558337	273801918	8144	273258826	274070536	Drip loss	Abbrev=DRIPL	P-value=0.004526
38	chr1	273558337	273801918	5667	97537601	288773974	Meat color OPTO	Abbrev=COLORO	P-value=<0.01
38	chr1	273558337	273801918	873	265323610	299040089	Ham weight	Abbrev=HAMWT
39	chr1	279126089	279171518	8475	279144262	279559067	Drip loss	Abbrev=DRIPL	P-value=0.008979
39	chr1	279126089	279171518	856	265323610	299040089	Ham weight	Abbrev=HAMWT
39	chr1	279126089	279171518	4020	155573443	281702959	Marbling	Abbrev=MARB
39	chr1	279126089	279171518	8579	279144262	279559067	Drip loss	Abbrev=DRIPL	P-value=0.010516
39	chr1	279126089	279171518	7785	279144262	279559067	Drip loss	Abbrev=DRIPL	P-value=0.000527
39	chr1	279126089	279171518	80	257944209	315321322	Drip loss	Abbrev=DRIPL
39	chr1	279126089	279171518	8401	279144262	279559067	Drip loss	Abbrev=DRIPL	P-value=0.007945
39	chr1	279126089	279171518	686	210644363	281288153	Linolenic acid percentage	Abbrev=FA-C18:3
39	chr1	279126089	279171518	5669	97537601	294339123	Conductivity 24 hours postmortem (ham)	Abbrev=cond	P-value=<0.05
39	chr1	279126089	279171518	5667	97537601	288773974	Meat color OPTO	Abbrev=COLORO	P-value=<0.01
39	chr1	279126089	279171518	873	265323610	299040089	Ham weight	Abbrev=HAMWT
39	chr1	279126089	279171518	7830	279144262	279559067	Drip loss	Abbrev=DRIPL	P-value=0.001146
40	chr1	282515916	282706200	856	265323610	299040089	Ham weight	Abbrev=HAMWT
40	chr1	282515916	282706200	80	257944209	315321322	Drip loss	Abbrev=DRIPL
40	chr1	282515916	282706200	3772	281288153	294339123	pH 48 hr post-mortem (loin)	Abbrev=pH
40	chr1	282515916	282706200	5669	97537601	294339123	Conductivity 24 hours postmortem (ham)	Abbrev=cond	P-value=<0.05
40	chr1	282515916	282706200	3773	281288153	299009063	Meat color score	Abbrev=mcolor
40	chr1	282515916	282706200	5667	97537601	288773974	Meat color OPTO	Abbrev=COLORO	P-value=<0.01
40	chr1	282515916	282706200	873	265323610	299040089	Ham weight	Abbrev=HAMWT
41	chr1	295462741	296003591	7808	295690618	296105424	Drip loss	Abbrev=DRIPL	P-value=0.000818
41	chr1	295462741	296003591	856	265323610	299040089	Ham weight	Abbrev=HAMWT
41	chr1	295462741	296003591	8218	295690618	296105424	Drip loss	Abbrev=DRIPL	P-value=0.005404
41	chr1	295462741	296003591	7748	295376137	295790943	Drip loss	Abbrev=DRIPL	P-value=0.004083
41	chr1	295462741	296003591	3170	292265095	306268161	pH for Biceps Femoris	Abbrev=pH	P-value=0.00005
41	chr1	295462741	296003591	3168	292265095	306268161	pH for Semispinalis Dorsi	Abbrev=pH	P-value=0.05
41	chr1	295462741	296003591	7961	295376137	295790943	Drip loss	Abbrev=DRIPL	P-value=0.004806
41	chr1	295462741	296003591	80	257944209	315321322	Drip loss	Abbrev=DRIPL
41	chr1	295462741	296003591	8135	295690618	296105424	Drip loss	Abbrev=DRIPL	P-value=0.004411
41	chr1	295462741	296003591	3169	292265095	306268161	pH for Longissmus Dorsi	Abbrev=pH	P-value=0.05
41	chr1	295462741	296003591	3148	292265095	306268161	Ham weight	Abbrev=HAMWT	P-value=0.0005
41	chr1	295462741	296003591	2931	294339123	299009063	Marbling	Abbrev=MARB	P-value=0.003
41	chr1	295462741	296003591	8097	295690618	296105424	Drip loss	Abbrev=DRIPL	P-value=0.004118
41	chr1	295462741	296003591	8031	295376137	295790943	Drip loss	Abbrev=DRIPL	P-value=0.003326
41	chr1	295462741	296003591	3773	281288153	299009063	Meat color score	Abbrev=mcolor
41	chr1	295462741	296003591	873	265323610	299040089	Ham weight	Abbrev=HAMWT
42	chr1	304255114	304383838	3170	292265095	306268161	pH for Biceps Femoris	Abbrev=pH	P-value=0.00005
42	chr1	304255114	304383838	3168	292265095	306268161	pH for Semispinalis Dorsi	Abbrev=pH	P-value=0.05
42	chr1	304255114	304383838	80	257944209	315321322	Drip loss	Abbrev=DRIPL
42	chr1	304255114	304383838	3169	292265095	306268161	pH for Longissmus Dorsi	Abbrev=pH	P-value=0.05
42	chr1	304255114	304383838	3148	292265095	306268161	Ham weight	Abbrev=HAMWT	P-value=0.0005
42	chr1	304255114	304383838	9033	304136037	304550843	Intramuscular fat content	Abbrev=IMF	P-value=<0.01
42	chr1	304255114	304383838	376	300046077	315321322	Ham weight	Abbrev=HAMWT	P-value=<0.01
42	chr1	304255114	304383838	7802	303986730	304401536	Drip loss	Abbrev=DRIPL	P-value=0.000730
43	chr1	308427432	308578705	80	257944209	315321322	Drip loss	Abbrev=DRIPL
43	chr1	308427432	308578705	376	300046077	315321322	Ham weight	Abbrev=HAMWT	P-value=<0.01
44	chr2	211101	365309	630	0	2387169	Reflectance value	Abbrev=REFL
44	chr2	211101	365309	5134	0	10464301	Ham weight	Abbrev=HAMWT	P-value=<0.05
44	chr2	211101	365309	4176	0	2641892	pH for Longissmus Dorsi	Abbrev=pH
44	chr2	211101	365309	3839	0	25252518	muscle protein percentage	Abbrev=MPROT	P-value=<0.05
44	chr2	211101	365309	5437	0	158150223	Ham weight	Abbrev=HAMWT
44	chr2	211101	365309	2972	0	7354264	pH for Longissmus Dorsi	Abbrev=pH
44	chr2	211101	365309	4117	0	2641892	Conductivity 45 minutes post-mortem	Abbrev=COND
44	chr2	211101	365309	788	0	25252518	Muscle moisture percentage	Abbrev=MMP	P-value=<0.05
44	chr2	211101	365309	619	0	7820886	Ham percentage	Abbrev=HAMP	P-value=<0.05
44	chr2	211101	365309	5440	0	158150223	Shear firmness	Abbrev=SHFRM
44	chr2	211101	365309	4173	0	2641892	pH for Longissmus Dorsi	Abbrev=pH
44	chr2	211101	365309	921	0	2387169	Conductivity 24 hours post-mortem	Abbrev=COND
44	chr2	211101	365309	4116	0	2641892	pH for Semimembranosus	Abbrev=pH
44	chr2	211101	365309	625	0	2387169	Ham meat weight	Abbrev=HMEATWT
44	chr2	211101	365309	4115	0	2641892	pH for Longissmus Dorsi	Abbrev=pH
44	chr2	211101	365309	4177	0	2641892	Conductivity 24 hours postmortem (ham)	Abbrev=cond
44	chr2	211101	365309	4118	0	2641892	Conductivity 24 hours postmortem (ham)	Abbrev=cond
44	chr2	211101	365309	2970	0	2259808	Cooking loss	Abbrev=COOKL
45	chr2	16113694	16210198	2937	13366532	26780855	Drip loss	Abbrev=DRIPL
45	chr2	16113694	16210198	15887	15902392	26780855	Stearic acid percentage	Abbrev=FA-C18:0
45	chr2	16113694	16210198	3839	0	25252518	muscle protein percentage	Abbrev=MPROT	P-value=<0.05
45	chr2	16113694	16210198	5437	0	158150223	Ham weight	Abbrev=HAMWT
45	chr2	16113694	16210198	902	13366532	44483418	pH 24 hr post-mortem (loin)	Abbrev=pH
45	chr2	16113694	16210198	86	7440323	38367026	Drip loss	Abbrev=DRIPL
45	chr2	16113694	16210198	914	2387169	21136167	Ham weight	Abbrev=HAMWT
45	chr2	16113694	16210198	3810	13366532	100385940	Off-Flavor Score	Abbrev=OFFFLAV
45	chr2	16113694	16210198	2938	13366532	26780855	Off-Flavor Score	Abbrev=OFFFLAV
45	chr2	16113694	16210198	788	0	25252518	Muscle moisture percentage	Abbrev=MMP	P-value=<0.05
45	chr2	16113694	16210198	5440	0	158150223	Shear firmness	Abbrev=SHFRM
45	chr2	16113694	16210198	3809	13366532	100385940	Firmness	Abbrev=FIRM
45	chr2	16113694	16210198	3780	13366532	100385940	Drip loss	Abbrev=DRIPL	P-value=<0.05
45	chr2	16113694	16210198	3058	7820886	21136167	Drip loss	Abbrev=DRIPL
46	chr2	21330296	21409980	2937	13366532	26780855	Drip loss	Abbrev=DRIPL
46	chr2	21330296	21409980	15887	15902392	26780855	Stearic acid percentage	Abbrev=FA-C18:0
46	chr2	21330296	21409980	3839	0	25252518	muscle protein percentage	Abbrev=MPROT	P-value=<0.05
46	chr2	21330296	21409980	5437	0	158150223	Ham weight	Abbrev=HAMWT
46	chr2	21330296	21409980	902	13366532	44483418	pH 24 hr post-mortem (loin)	Abbrev=pH
46	chr2	21330296	21409980	86	7440323	38367026	Drip loss	Abbrev=DRIPL
46	chr2	21330296	21409980	3810	13366532	100385940	Off-Flavor Score	Abbrev=OFFFLAV
46	chr2	21330296	21409980	2938	13366532	26780855	Off-Flavor Score	Abbrev=OFFFLAV
46	chr2	21330296	21409980	788	0	25252518	Muscle moisture percentage	Abbrev=MMP	P-value=<0.05
46	chr2	21330296	21409980	5755	21251571	21506294	Marbling	Abbrev=MARB	P-value=<0.05
46	chr2	21330296	21409980	5440	0	158150223	Shear firmness	Abbrev=SHFRM	Bayes-value=231.78
46	chr2	21330296	21409980	3809	13366532	100385940	Firmness	Abbrev=FIRM
46	chr2	21330296	21409980	3780	13366532	100385940	Drip loss	Abbrev=DRIPL	P-value=<0.05
47	chr2	24003403	24355934	2937	13366532	26780855	Drip loss	Abbrev=DRIPL
47	chr2	24003403	24355934	15887	15902392	26780855	Stearic acid percentage	Abbrev=FA-C18:0
47	chr2	24003403	24355934	3839	0	25252518	muscle protein percentage	Abbrev=MPROT	P-value=<0.05
47	chr2	24003403	24355934	5437	0	158150223	Ham weight	Abbrev=HAMWT
47	chr2	24003403	24355934	902	13366532	44483418	pH 24 hr post-mortem (loin)	Abbrev=pH
47	chr2	24003403	24355934	86	7440323	38367026	Drip loss	Abbrev=DRIPL
47	chr2	24003403	24355934	3810	13366532	100385940	Off-Flavor Score	Abbrev=OFFFLAV
47	chr2	24003403	24355934	2938	13366532	26780855	Off-Flavor Score	Abbrev=OFFFLAV
47	chr2	24003403	24355934	788	0	25252518	Muscle moisture percentage	Abbrev=MMP	P-value=<0.05
47	chr2	24003403	24355934	5440	0	158150223	Shear firmness	Abbrev=SHFRM	Bayes-value=231.78
47	chr2	24003403	24355934	3809	13366532	100385940	Firmness	Abbrev=FIRM
47	chr2	24003403	24355934	3780	13366532	100385940	Drip loss	Abbrev=DRIPL	P-value=<0.05
48	chr2	25457790	25787366	2937	13366532	26780855	Drip loss	Abbrev=DRIPL
48	chr2	25457790	25787366	3851	25252518	28393925	Muscle moisture percentage	Abbrev=MMP	P-value=<0.05
48	chr2	25457790	25787366	15887	15902392	26780855	Stearic acid percentage	Abbrev=FA-C18:0
48	chr2	25457790	25787366	5437	0	158150223	Ham weight	Abbrev=HAMWT
48	chr2	25457790	25787366	902	13366532	44483418	pH 24 hr post-mortem (loin)	Abbrev=pH
48	chr2	25457790	25787366	86	7440323	38367026	Drip loss	Abbrev=DRIPL
48	chr2	25457790	25787366	3810	13366532	100385940	Off-Flavor Score	Abbrev=OFFFLAV
48	chr2	25457790	25787366	2938	13366532	26780855	Off-Flavor Score	Abbrev=OFFFLAV
48	chr2	25457790	25787366	5440	0	158150223	Shear firmness	Abbrev=SHFRM	Bayes-value=231.78
48	chr2	25457790	25787366	3809	13366532	100385940	Firmness	Abbrev=FIRM
48	chr2	25457790	25787366	93	25379879	25634602	Off-Flavor Score	Abbrev=OFFFLAV
48	chr2	25457790	25787366	3780	13366532	100385940	Drip loss	Abbrev=DRIPL	P-value=<0.05
48	chr2	25457790	25787366	9580	25252518	64352885	Linoleic acid percentage	Abbrev=FA-C18:2	P-value=0.000022
49	chr2	25815932	25977149	2937	13366532	26780855	Drip loss	Abbrev=DRIPL
49	chr2	25815932	25977149	3851	25252518	28393925	Muscle moisture percentage	Abbrev=MMP	P-value=<0.05
49	chr2	25815932	25977149	15887	15902392	26780855	Stearic acid percentage	Abbrev=FA-C18:0
49	chr2	25815932	25977149	5437	0	158150223	Ham weight	Abbrev=HAMWT
49	chr2	25815932	25977149	902	13366532	44483418	pH 24 hr post-mortem (loin)	Abbrev=pH
49	chr2	25815932	25977149	86	7440323	38367026	Drip loss	Abbrev=DRIPL
49	chr2	25815932	25977149	3810	13366532	100385940	Off-Flavor Score	Abbrev=OFFFLAV
49	chr2	25815932	25977149	2938	13366532	26780855	Off-Flavor Score	Abbrev=OFFFLAV
49	chr2	25815932	25977149	5440	0	158150223	Shear firmness	Abbrev=SHFRM	Bayes-value=231.78
49	chr2	25815932	25977149	3809	13366532	100385940	Firmness	Abbrev=FIRM
49	chr2	25815932	25977149	3780	13366532	100385940	Drip loss	Abbrev=DRIPL	P-value=<0.05
49	chr2	25815932	25977149	9580	25252518	64352885	Linoleic acid percentage	Abbrev=FA-C18:2	P-value=0.000022
50	chr2	35831507	36714801	5437	0	158150223	Ham weight	Abbrev=HAMWT
50	chr2	35831507	36714801	902	13366532	44483418	pH 24 hr post-mortem (loin)	Abbrev=pH
50	chr2	35831507	36714801	86	7440323	38367026	Drip loss	Abbrev=DRIPL
50	chr2	35831507	36714801	3810	13366532	100385940	Off-Flavor Score	Abbrev=OFFFLAV
50	chr2	35831507	36714801	3982	28393925	158150223	CIE-b*	Abbrev=CIEb
50	chr2	35831507	36714801	3985	28393925	133375944	Cooking loss	Abbrev=COOKL
50	chr2	35831507	36714801	3224	35687241	48775112	Juiciness score	Abbrev=JUICE
50	chr2	35831507	36714801	781	35687241	87778476	pH for Longissmus Dorsi	Abbrev=pH
50	chr2	35831507	36714801	4272	28788745	53993812	Firmness	Abbrev=FIRM
50	chr2	35831507	36714801	5440	0	158150223	Shear firmness	Abbrev=SHFRM	Bayes-value=231.78
50	chr2	35831507	36714801	3984	28393925	158150223	Water holding capacity	Abbrev=WHC
50	chr2	35831507	36714801	3809	13366532	100385940	Firmness	Abbrev=FIRM
50	chr2	35831507	36714801	15857	26780855	75082926	Linoleic acid percentage	Abbrev=FA-C18:2
50	chr2	35831507	36714801	6258	35814602	36069325	Juiciness score	Abbrev=JUICE	P-value=<0.01
50	chr2	35831507	36714801	3780	13366532	100385940	Drip loss	Abbrev=DRIPL	P-value=<0.05
50	chr2	35831507	36714801	15856	26780855	75082926	Stearic acid percentage	Abbrev=FA-C18:0
50	chr2	35831507	36714801	9580	25252518	64352885	Linoleic acid percentage	Abbrev=FA-C18:2	P-value=0.000022
51	chr2	37724222	37785204	5437	0	158150223	Ham weight	Abbrev=HAMWT
51	chr2	37724222	37785204	902	13366532	44483418	pH 24 hr post-mortem (loin)	Abbrev=pH
51	chr2	37724222	37785204	86	7440323	38367026	Drip loss	Abbrev=DRIPL
51	chr2	37724222	37785204	3810	13366532	100385940	Off-Flavor Score	Abbrev=OFFFLAV
51	chr2	37724222	37785204	3982	28393925	158150223	CIE-b*	Abbrev=CIEb
51	chr2	37724222	37785204	3985	28393925	133375944	Cooking loss	Abbrev=COOKL
51	chr2	37724222	37785204	3224	35687241	48775112	Juiciness score	Abbrev=JUICE
51	chr2	37724222	37785204	781	35687241	87778476	pH for Longissmus Dorsi	Abbrev=pH
51	chr2	37724222	37785204	4272	28788745	53993812	Firmness	Abbrev=FIRM
51	chr2	37724222	37785204	5440	0	158150223	Shear firmness	Abbrev=SHFRM	Bayes-value=231.78
51	chr2	37724222	37785204	3984	28393925	158150223	Water holding capacity	Abbrev=WHC
51	chr2	37724222	37785204	3809	13366532	100385940	Firmness	Abbrev=FIRM
51	chr2	37724222	37785204	15857	26780855	75082926	Linoleic acid percentage	Abbrev=FA-C18:2
51	chr2	37724222	37785204	3780	13366532	100385940	Drip loss	Abbrev=DRIPL	P-value=<0.05
51	chr2	37724222	37785204	15856	26780855	75082926	Stearic acid percentage	Abbrev=FA-C18:0
51	chr2	37724222	37785204	9580	25252518	64352885	Linoleic acid percentage	Abbrev=FA-C18:2	P-value=0.000022
52	chr2	38144228	38602507	5437	0	158150223	Ham weight	Abbrev=HAMWT
52	chr2	38144228	38602507	902	13366532	44483418	pH 24 hr post-mortem (loin)	Abbrev=pH
52	chr2	38144228	38602507	86	7440323	38367026	Drip loss	Abbrev=DRIPL
52	chr2	38144228	38602507	82	38367026	119359590	Meat color-L	Abbrev=MCOLOR-L
52	chr2	38144228	38602507	3810	13366532	100385940	Off-Flavor Score	Abbrev=OFFFLAV
52	chr2	38144228	38602507	3982	28393925	158150223	CIE-b*	Abbrev=CIEb
52	chr2	38144228	38602507	88	38367026	100385940	Water holding capacity	Abbrev=WHC
52	chr2	38144228	38602507	3985	28393925	133375944	Cooking loss	Abbrev=COOKL
52	chr2	38144228	38602507	744	38239665	38494387	Marbling	Abbrev=MARB	P-value=<.050
52	chr2	38144228	38602507	6248	38494387	38749110	Juiciness score	Abbrev=JUICE	P-value=<0.05
52	chr2	38144228	38602507	3224	35687241	48775112	Juiciness score	Abbrev=JUICE
52	chr2	38144228	38602507	781	35687241	87778476	pH for Longissmus Dorsi	Abbrev=pH
52	chr2	38144228	38602507	4272	28788745	53993812	Firmness	Abbrev=FIRM
52	chr2	38144228	38602507	5440	0	158150223	Shear firmness	Abbrev=SHFRM	Bayes-value=231.78
52	chr2	38144228	38602507	3984	28393925	158150223	Water holding capacity	Abbrev=WHC
52	chr2	38144228	38602507	3809	13366532	100385940	Firmness	Abbrev=FIRM
52	chr2	38144228	38602507	5682	38367026	158150223	pH for Semimembranosus	Abbrev=pH	P-value=<0.05
52	chr2	38144228	38602507	15857	26780855	75082926	Linoleic acid percentage	Abbrev=FA-C18:2
52	chr2	38144228	38602507	3780	13366532	100385940	Drip loss	Abbrev=DRIPL	P-value=<0.05
52	chr2	38144228	38602507	15856	26780855	75082926	Stearic acid percentage	Abbrev=FA-C18:0
52	chr2	38144228	38602507	9580	25252518	64352885	Linoleic acid percentage	Abbrev=FA-C18:2	P-value=0.000022
53	chr2	38882603	38997845	5437	0	158150223	Ham weight	Abbrev=HAMWT
53	chr2	38882603	38997845	902	13366532	44483418	pH 24 hr post-mortem (loin)	Abbrev=pH
53	chr2	38882603	38997845	82	38367026	119359590	Meat color-L	Abbrev=MCOLOR-L
53	chr2	38882603	38997845	3810	13366532	100385940	Off-Flavor Score	Abbrev=OFFFLAV
53	chr2	38882603	38997845	3982	28393925	158150223	CIE-b*	Abbrev=CIEb
53	chr2	38882603	38997845	88	38367026	100385940	Water holding capacity	Abbrev=WHC
53	chr2	38882603	38997845	3985	28393925	133375944	Cooking loss	Abbrev=COOKL
53	chr2	38882603	38997845	3224	35687241	48775112	Juiciness score	Abbrev=JUICE
53	chr2	38882603	38997845	781	35687241	87778476	pH for Longissmus Dorsi	Abbrev=pH
53	chr2	38882603	38997845	4272	28788745	53993812	Firmness	Abbrev=FIRM
53	chr2	38882603	38997845	5440	0	158150223	Shear firmness	Abbrev=SHFRM	Bayes-value=231.78
53	chr2	38882603	38997845	3984	28393925	158150223	Water holding capacity	Abbrev=WHC
53	chr2	38882603	38997845	3809	13366532	100385940	Firmness	Abbrev=FIRM
53	chr2	38882603	38997845	5682	38367026	158150223	pH for Semimembranosus	Abbrev=pH	P-value=<0.05
53	chr2	38882603	38997845	15857	26780855	75082926	Linoleic acid percentage	Abbrev=FA-C18:2
53	chr2	38882603	38997845	3780	13366532	100385940	Drip loss	Abbrev=DRIPL	P-value=<0.05
53	chr2	38882603	38997845	15856	26780855	75082926	Stearic acid percentage	Abbrev=FA-C18:0
53	chr2	38882603	38997845	9580	25252518	64352885	Linoleic acid percentage	Abbrev=FA-C18:2	P-value=0.000022
54	chr2	45910764	46053572	5437	0	158150223	Ham weight	Abbrev=HAMWT
54	chr2	45910764	46053572	82	38367026	119359590	Meat color-L	Abbrev=MCOLOR-L
54	chr2	45910764	46053572	906	44483418	75040316	pH 24 hr post-mortem (loin)	Abbrev=pH
54	chr2	45910764	46053572	3810	13366532	100385940	Off-Flavor Score	Abbrev=OFFFLAV
54	chr2	45910764	46053572	3982	28393925	158150223	CIE-b*	Abbrev=CIEb
54	chr2	45910764	46053572	88	38367026	100385940	Water holding capacity	Abbrev=WHC
54	chr2	45910764	46053572	3985	28393925	133375944	Cooking loss	Abbrev=COOKL
54	chr2	45910764	46053572	3224	35687241	48775112	Juiciness score	Abbrev=JUICE
54	chr2	45910764	46053572	781	35687241	87778476	pH for Longissmus Dorsi	Abbrev=pH
54	chr2	45910764	46053572	4272	28788745	53993812	Firmness	Abbrev=FIRM
54	chr2	45910764	46053572	5440	0	158150223	Shear firmness	Abbrev=SHFRM	Bayes-value=231.78
54	chr2	45910764	46053572	3984	28393925	158150223	Water holding capacity	Abbrev=WHC
54	chr2	45910764	46053572	3809	13366532	100385940	Firmness	Abbrev=FIRM
54	chr2	45910764	46053572	5682	38367026	158150223	pH for Semimembranosus	Abbrev=pH	P-value=<0.05
54	chr2	45910764	46053572	15857	26780855	75082926	Linoleic acid percentage	Abbrev=FA-C18:2
54	chr2	45910764	46053572	3780	13366532	100385940	Drip loss	Abbrev=DRIPL	P-value=<0.05
54	chr2	45910764	46053572	15856	26780855	75082926	Stearic acid percentage	Abbrev=FA-C18:0
54	chr2	45910764	46053572	9580	25252518	64352885	Linoleic acid percentage	Abbrev=FA-C18:2	P-value=0.000022
55	chr2	46429654	47117943	5437	0	158150223	Ham weight	Abbrev=HAMWT
55	chr2	46429654	47117943	82	38367026	119359590	Meat color-L	Abbrev=MCOLOR-L
55	chr2	46429654	47117943	906	44483418	75040316	pH 24 hr post-mortem (loin)	Abbrev=pH
55	chr2	46429654	47117943	3810	13366532	100385940	Off-Flavor Score	Abbrev=OFFFLAV
55	chr2	46429654	47117943	3982	28393925	158150223	CIE-b*	Abbrev=CIEb
55	chr2	46429654	47117943	88	38367026	100385940	Water holding capacity	Abbrev=WHC
55	chr2	46429654	47117943	3985	28393925	133375944	Cooking loss	Abbrev=COOKL
55	chr2	46429654	47117943	3224	35687241	48775112	Juiciness score	Abbrev=JUICE
55	chr2	46429654	47117943	781	35687241	87778476	pH for Longissmus Dorsi	Abbrev=pH
55	chr2	46429654	47117943	4272	28788745	53993812	Firmness	Abbrev=FIRM
55	chr2	46429654	47117943	5440	0	158150223	Shear firmness	Abbrev=SHFRM	Bayes-value=231.78
55	chr2	46429654	47117943	3984	28393925	158150223	Water holding capacity	Abbrev=WHC
55	chr2	46429654	47117943	3809	13366532	100385940	Firmness	Abbrev=FIRM
55	chr2	46429654	47117943	5682	38367026	158150223	pH for Semimembranosus	Abbrev=pH	P-value=<0.05
55	chr2	46429654	47117943	15857	26780855	75082926	Linoleic acid percentage	Abbrev=FA-C18:2
55	chr2	46429654	47117943	3780	13366532	100385940	Drip loss	Abbrev=DRIPL	P-value=<0.05
55	chr2	46429654	47117943	15856	26780855	75082926	Stearic acid percentage	Abbrev=FA-C18:0
55	chr2	46429654	47117943	9580	25252518	64352885	Linoleic acid percentage	Abbrev=FA-C18:2	P-value=0.000022
56	chr2	52617048	52674728	3225	48775112	131656956	Off-Flavor Score	Abbrev=OFFFLAV
56	chr2	52617048	52674728	2973	48775112	75082926	Shear force	Abbrev=SHEAR
56	chr2	52617048	52674728	5437	0	158150223	Ham weight	Abbrev=HAMWT
56	chr2	52617048	52674728	82	38367026	119359590	Meat color-L	Abbrev=MCOLOR-L
56	chr2	52617048	52674728	906	44483418	75040316	pH 24 hr post-mortem (loin)	Abbrev=pH
56	chr2	52617048	52674728	3810	13366532	100385940	Off-Flavor Score	Abbrev=OFFFLAV
56	chr2	52617048	52674728	3982	28393925	158150223	CIE-b*	Abbrev=CIEb
56	chr2	52617048	52674728	88	38367026	100385940	Water holding capacity	Abbrev=WHC
56	chr2	52617048	52674728	3985	28393925	133375944	Cooking loss	Abbrev=COOKL
56	chr2	52617048	52674728	781	35687241	87778476	pH for Longissmus Dorsi	Abbrev=pH
56	chr2	52617048	52674728	4272	28788745	53993812	Firmness	Abbrev=FIRM
56	chr2	52617048	52674728	5440	0	158150223	Shear firmness	Abbrev=SHFRM	Bayes-value=231.78
56	chr2	52617048	52674728	3984	28393925	158150223	Water holding capacity	Abbrev=WHC
56	chr2	52617048	52674728	3809	13366532	100385940	Firmness	Abbrev=FIRM
56	chr2	52617048	52674728	5682	38367026	158150223	pH for Semimembranosus	Abbrev=pH	P-value=<0.05
56	chr2	52617048	52674728	15857	26780855	75082926	Linoleic acid percentage	Abbrev=FA-C18:2
56	chr2	52617048	52674728	2974	48775112	75082926	chew score	Abbrev=CHEW
56	chr2	52617048	52674728	3780	13366532	100385940	Drip loss	Abbrev=DRIPL	P-value=<0.05
56	chr2	52617048	52674728	15856	26780855	75082926	Stearic acid percentage	Abbrev=FA-C18:0
56	chr2	52617048	52674728	9580	25252518	64352885	Linoleic acid percentage	Abbrev=FA-C18:2	P-value=0.000022
57	chr2	93857371	94164090	3225	48775112	131656956	Off-Flavor Score	Abbrev=OFFFLAV
57	chr2	93857371	94164090	5684	59648728	158150223	Shear force	Abbrev=SHEAR	P-value=<0.05
57	chr2	93857371	94164090	12107	59648728	158150223	Ham weight	Abbrev=HAMWT	P-value=0.008
57	chr2	93857371	94164090	2976	75082926	100385940	pH for Longissmus Dorsi	Abbrev=pH	P-value=0.00079
57	chr2	93857371	94164090	5437	0	158150223	Ham weight	Abbrev=HAMWT
57	chr2	93857371	94164090	12104	59648728	158150223	Cooking loss	Abbrev=COOKL	P-value=0.04
57	chr2	93857371	94164090	82	38367026	119359590	Meat color-L	Abbrev=MCOLOR-L
57	chr2	93857371	94164090	3810	13366532	100385940	Off-Flavor Score	Abbrev=OFFFLAV
57	chr2	93857371	94164090	12105	59648728	158150223	Intramuscular fat content	Abbrev=IMF	P-value=0.05
57	chr2	93857371	94164090	3982	28393925	158150223	CIE-b*	Abbrev=CIEb
57	chr2	93857371	94164090	88	38367026	100385940	Water holding capacity	Abbrev=WHC
57	chr2	93857371	94164090	3985	28393925	133375944	Cooking loss	Abbrev=COOKL
57	chr2	93857371	94164090	12102	59648728	158150223	pH 24 hr post-mortem (loin)	Abbrev=pH	P-value=0.0002
57	chr2	93857371	94164090	4327	75082926	100385940	tenderness score	Abbrev=TEND
57	chr2	93857371	94164090	5440	0	158150223	Shear firmness	Abbrev=SHFRM	Bayes-value=231.78
57	chr2	93857371	94164090	3984	28393925	158150223	Water holding capacity	Abbrev=WHC
57	chr2	93857371	94164090	3809	13366532	100385940	Firmness	Abbrev=FIRM
57	chr2	93857371	94164090	5682	38367026	158150223	pH for Semimembranosus	Abbrev=pH	P-value=<0.05
57	chr2	93857371	94164090	12109	59648728	158150223	Ham weight	Abbrev=HAMWT	P-value=0.0005
57	chr2	93857371	94164090	3780	13366532	100385940	Drip loss	Abbrev=DRIPL	P-value=<0.05
57	chr2	93857371	94164090	12106	59648728	158150223	Shear force	Abbrev=SHEAR	P-value=0.03
57	chr2	93857371	94164090	12103	59648728	158150223	Cooking loss	Abbrev=COOKL	P-value=0.03
57	chr2	93857371	94164090	2975	75082926	100385940	Muscle moisture percentage	Abbrev=MMP	P-value=0.00014
58	chr2	95014748	95218528	3225	48775112	131656956	Off-Flavor Score	Abbrev=OFFFLAV
58	chr2	95014748	95218528	5684	59648728	158150223	Shear force	Abbrev=SHEAR	P-value=<0.05
58	chr2	95014748	95218528	12107	59648728	158150223	Ham weight	Abbrev=HAMWT	P-value=0.008
58	chr2	95014748	95218528	2976	75082926	100385940	pH for Longissmus Dorsi	Abbrev=pH	P-value=0.00079
58	chr2	95014748	95218528	5437	0	158150223	Ham weight	Abbrev=HAMWT
58	chr2	95014748	95218528	12104	59648728	158150223	Cooking loss	Abbrev=COOKL	P-value=0.04
58	chr2	95014748	95218528	82	38367026	119359590	Meat color-L	Abbrev=MCOLOR-L
58	chr2	95014748	95218528	3810	13366532	100385940	Off-Flavor Score	Abbrev=OFFFLAV
58	chr2	95014748	95218528	12105	59648728	158150223	Intramuscular fat content	Abbrev=IMF	P-value=0.05
58	chr2	95014748	95218528	3982	28393925	158150223	CIE-b*	Abbrev=CIEb
58	chr2	95014748	95218528	88	38367026	100385940	Water holding capacity	Abbrev=WHC
58	chr2	95014748	95218528	3985	28393925	133375944	Cooking loss	Abbrev=COOKL
58	chr2	95014748	95218528	12102	59648728	158150223	pH 24 hr post-mortem (loin)	Abbrev=pH	P-value=0.0002
58	chr2	95014748	95218528	4327	75082926	100385940	tenderness score	Abbrev=TEND
58	chr2	95014748	95218528	5440	0	158150223	Shear firmness	Abbrev=SHFRM	Bayes-value=231.78
58	chr2	95014748	95218528	3984	28393925	158150223	Water holding capacity	Abbrev=WHC
58	chr2	95014748	95218528	3809	13366532	100385940	Firmness	Abbrev=FIRM
58	chr2	95014748	95218528	5682	38367026	158150223	pH for Semimembranosus	Abbrev=pH	P-value=<0.05
58	chr2	95014748	95218528	12109	59648728	158150223	Ham weight	Abbrev=HAMWT	P-value=0.0005
58	chr2	95014748	95218528	3780	13366532	100385940	Drip loss	Abbrev=DRIPL	P-value=<0.05
58	chr2	95014748	95218528	12106	59648728	158150223	Shear force	Abbrev=SHEAR	P-value=0.03
58	chr2	95014748	95218528	12103	59648728	158150223	Cooking loss	Abbrev=COOKL	P-value=0.03
58	chr2	95014748	95218528	2975	75082926	100385940	Muscle moisture percentage	Abbrev=MMP	P-value=0.00014
59	chr2	95957069	96401578	3225	48775112	131656956	Off-Flavor Score	Abbrev=OFFFLAV
59	chr2	95957069	96401578	5684	59648728	158150223	Shear force	Abbrev=SHEAR	P-value=<0.05
59	chr2	95957069	96401578	12107	59648728	158150223	Ham weight	Abbrev=HAMWT	P-value=0.008
59	chr2	95957069	96401578	2976	75082926	100385940	pH for Longissmus Dorsi	Abbrev=pH	P-value=0.00079
59	chr2	95957069	96401578	5437	0	158150223	Ham weight	Abbrev=HAMWT
59	chr2	95957069	96401578	12104	59648728	158150223	Cooking loss	Abbrev=COOKL	P-value=0.04
59	chr2	95957069	96401578	82	38367026	119359590	Meat color-L	Abbrev=MCOLOR-L
59	chr2	95957069	96401578	3810	13366532	100385940	Off-Flavor Score	Abbrev=OFFFLAV
59	chr2	95957069	96401578	12105	59648728	158150223	Intramuscular fat content	Abbrev=IMF	P-value=0.05
59	chr2	95957069	96401578	3982	28393925	158150223	CIE-b*	Abbrev=CIEb
59	chr2	95957069	96401578	88	38367026	100385940	Water holding capacity	Abbrev=WHC
59	chr2	95957069	96401578	3985	28393925	133375944	Cooking loss	Abbrev=COOKL
59	chr2	95957069	96401578	12102	59648728	158150223	pH 24 hr post-mortem (loin)	Abbrev=pH	P-value=0.0002
59	chr2	95957069	96401578	4327	75082926	100385940	tenderness score	Abbrev=TEND
59	chr2	95957069	96401578	5440	0	158150223	Shear firmness	Abbrev=SHFRM	Bayes-value=231.78
59	chr2	95957069	96401578	3984	28393925	158150223	Water holding capacity	Abbrev=WHC
59	chr2	95957069	96401578	3809	13366532	100385940	Firmness	Abbrev=FIRM
59	chr2	95957069	96401578	5682	38367026	158150223	pH for Semimembranosus	Abbrev=pH	P-value=<0.05
59	chr2	95957069	96401578	12109	59648728	158150223	Ham weight	Abbrev=HAMWT	P-value=0.0005
59	chr2	95957069	96401578	3780	13366532	100385940	Drip loss	Abbrev=DRIPL	P-value=<0.05
59	chr2	95957069	96401578	12106	59648728	158150223	Shear force	Abbrev=SHEAR	P-value=0.03
59	chr2	95957069	96401578	12103	59648728	158150223	Cooking loss	Abbrev=COOKL	P-value=0.03
59	chr2	95957069	96401578	2975	75082926	100385940	Muscle moisture percentage	Abbrev=MMP	P-value=0.00014
60	chr2	102754910	103333532	3225	48775112	131656956	Off-Flavor Score	Abbrev=OFFFLAV
60	chr2	102754910	103333532	5684	59648728	158150223	Shear force	Abbrev=SHEAR	P-value=<0.05
60	chr2	102754910	103333532	12107	59648728	158150223	Ham weight	Abbrev=HAMWT	P-value=0.008
60	chr2	102754910	103333532	5437	0	158150223	Ham weight	Abbrev=HAMWT
60	chr2	102754910	103333532	12104	59648728	158150223	Cooking loss	Abbrev=COOKL	P-value=0.04
60	chr2	102754910	103333532	82	38367026	119359590	Meat color-L	Abbrev=MCOLOR-L
60	chr2	102754910	103333532	12105	59648728	158150223	Intramuscular fat content	Abbrev=IMF	P-value=0.05
60	chr2	102754910	103333532	3982	28393925	158150223	CIE-b*	Abbrev=CIEb
60	chr2	102754910	103333532	3985	28393925	133375944	Cooking loss	Abbrev=COOKL
60	chr2	102754910	103333532	12102	59648728	158150223	pH 24 hr post-mortem (loin)	Abbrev=pH	P-value=0.0002
60	chr2	102754910	103333532	5440	0	158150223	Shear firmness	Abbrev=SHFRM	Bayes-value=231.78
60	chr2	102754910	103333532	5762	101659554	111879239	tenderness score	Abbrev=TEND	P-value=<0.01
60	chr2	102754910	103333532	3984	28393925	158150223	Water holding capacity	Abbrev=WHC
60	chr2	102754910	103333532	5682	38367026	158150223	pH for Semimembranosus	Abbrev=pH	P-value=<0.05
60	chr2	102754910	103333532	12109	59648728	158150223	Ham weight	Abbrev=HAMWT	P-value=0.0005
60	chr2	102754910	103333532	12106	59648728	158150223	Shear force	Abbrev=SHEAR	P-value=0.03
60	chr2	102754910	103333532	12103	59648728	158150223	Cooking loss	Abbrev=COOKL	P-value=0.03
61	chr2	107102726	107180349	3225	48775112	131656956	Off-Flavor Score	Abbrev=OFFFLAV
61	chr2	107102726	107180349	5684	59648728	158150223	Shear force	Abbrev=SHEAR	P-value=<0.05
61	chr2	107102726	107180349	12107	59648728	158150223	Ham weight	Abbrev=HAMWT	P-value=0.008
61	chr2	107102726	107180349	5437	0	158150223	Ham weight	Abbrev=HAMWT
61	chr2	107102726	107180349	12104	59648728	158150223	Cooking loss	Abbrev=COOKL	P-value=0.04
61	chr2	107102726	107180349	82	38367026	119359590	Meat color-L	Abbrev=MCOLOR-L
61	chr2	107102726	107180349	12105	59648728	158150223	Intramuscular fat content	Abbrev=IMF	P-value=0.05
61	chr2	107102726	107180349	3982	28393925	158150223	CIE-b*	Abbrev=CIEb
61	chr2	107102726	107180349	3985	28393925	133375944	Cooking loss	Abbrev=COOKL
61	chr2	107102726	107180349	12102	59648728	158150223	pH 24 hr post-mortem (loin)	Abbrev=pH	P-value=0.0002
61	chr2	107102726	107180349	5440	0	158150223	Shear firmness	Abbrev=SHFRM	Bayes-value=231.78
61	chr2	107102726	107180349	5762	101659554	111879239	tenderness score	Abbrev=TEND	P-value=<0.01
61	chr2	107102726	107180349	3984	28393925	158150223	Water holding capacity	Abbrev=WHC
61	chr2	107102726	107180349	5682	38367026	158150223	pH for Semimembranosus	Abbrev=pH	P-value=<0.05
61	chr2	107102726	107180349	12109	59648728	158150223	Ham weight	Abbrev=HAMWT	P-value=0.0005
61	chr2	107102726	107180349	12106	59648728	158150223	Shear force	Abbrev=SHEAR	P-value=0.03
61	chr2	107102726	107180349	12103	59648728	158150223	Cooking loss	Abbrev=COOKL	P-value=0.03
62	chr2	108669753	109051523	3225	48775112	131656956	Off-Flavor Score	Abbrev=OFFFLAV
62	chr2	108669753	109051523	5684	59648728	158150223	Shear force	Abbrev=SHEAR	P-value=<0.05
62	chr2	108669753	109051523	12107	59648728	158150223	Ham weight	Abbrev=HAMWT	P-value=0.008
62	chr2	108669753	109051523	5437	0	158150223	Ham weight	Abbrev=HAMWT
62	chr2	108669753	109051523	12104	59648728	158150223	Cooking loss	Abbrev=COOKL	P-value=0.04
62	chr2	108669753	109051523	82	38367026	119359590	Meat color-L	Abbrev=MCOLOR-L
62	chr2	108669753	109051523	12105	59648728	158150223	Intramuscular fat content	Abbrev=IMF	P-value=0.05
62	chr2	108669753	109051523	3982	28393925	158150223	CIE-b*	Abbrev=CIEb
62	chr2	108669753	109051523	3985	28393925	133375944	Cooking loss	Abbrev=COOKL
62	chr2	108669753	109051523	12102	59648728	158150223	pH 24 hr post-mortem (loin)	Abbrev=pH	P-value=0.0002
62	chr2	108669753	109051523	5440	0	158150223	Shear firmness	Abbrev=SHFRM	Bayes-value=231.78
62	chr2	108669753	109051523	5762	101659554	111879239	tenderness score	Abbrev=TEND	P-value=<0.01
62	chr2	108669753	109051523	3984	28393925	158150223	Water holding capacity	Abbrev=WHC
62	chr2	108669753	109051523	5682	38367026	158150223	pH for Semimembranosus	Abbrev=pH	P-value=<0.05
62	chr2	108669753	109051523	12109	59648728	158150223	Ham weight	Abbrev=HAMWT	P-value=0.0005
62	chr2	108669753	109051523	12106	59648728	158150223	Shear force	Abbrev=SHEAR	P-value=0.03
62	chr2	108669753	109051523	12103	59648728	158150223	Cooking loss	Abbrev=COOKL	P-value=0.03
63	chr2	109670791	110088123	3225	48775112	131656956	Off-Flavor Score	Abbrev=OFFFLAV
63	chr2	109670791	110088123	5684	59648728	158150223	Shear force	Abbrev=SHEAR	P-value=<0.05
63	chr2	109670791	110088123	12107	59648728	158150223	Ham weight	Abbrev=HAMWT	P-value=0.008
63	chr2	109670791	110088123	5437	0	158150223	Ham weight	Abbrev=HAMWT
63	chr2	109670791	110088123	12104	59648728	158150223	Cooking loss	Abbrev=COOKL	P-value=0.04
63	chr2	109670791	110088123	82	38367026	119359590	Meat color-L	Abbrev=MCOLOR-L
63	chr2	109670791	110088123	12105	59648728	158150223	Intramuscular fat content	Abbrev=IMF	P-value=0.05
63	chr2	109670791	110088123	3982	28393925	158150223	CIE-b*	Abbrev=CIEb
63	chr2	109670791	110088123	3985	28393925	133375944	Cooking loss	Abbrev=COOKL
63	chr2	109670791	110088123	12102	59648728	158150223	pH 24 hr post-mortem (loin)	Abbrev=pH	P-value=0.0002
63	chr2	109670791	110088123	5440	0	158150223	Shear firmness	Abbrev=SHFRM	Bayes-value=231.78
63	chr2	109670791	110088123	5762	101659554	111879239	tenderness score	Abbrev=TEND	P-value=<0.01
63	chr2	109670791	110088123	3984	28393925	158150223	Water holding capacity	Abbrev=WHC
63	chr2	109670791	110088123	5682	38367026	158150223	pH for Semimembranosus	Abbrev=pH	P-value=<0.05
63	chr2	109670791	110088123	12109	59648728	158150223	Ham weight	Abbrev=HAMWT	P-value=0.0005
63	chr2	109670791	110088123	12106	59648728	158150223	Shear force	Abbrev=SHEAR	P-value=0.03
63	chr2	109670791	110088123	12103	59648728	158150223	Cooking loss	Abbrev=COOKL	P-value=0.03
64	chr2	110922572	112318299	3225	48775112	131656956	Off-Flavor Score	Abbrev=OFFFLAV
64	chr2	110922572	112318299	5684	59648728	158150223	Shear force	Abbrev=SHEAR	P-value=<0.05
64	chr2	110922572	112318299	12107	59648728	158150223	Ham weight	Abbrev=HAMWT	P-value=0.008
64	chr2	110922572	112318299	5437	0	158150223	Ham weight	Abbrev=HAMWT
64	chr2	110922572	112318299	12104	59648728	158150223	Cooking loss	Abbrev=COOKL	P-value=0.04
64	chr2	110922572	112318299	82	38367026	119359590	Meat color-L	Abbrev=MCOLOR-L
64	chr2	110922572	112318299	12105	59648728	158150223	Intramuscular fat content	Abbrev=IMF	P-value=0.05
64	chr2	110922572	112318299	3982	28393925	158150223	CIE-b*	Abbrev=CIEb
64	chr2	110922572	112318299	3985	28393925	133375944	Cooking loss	Abbrev=COOKL
64	chr2	110922572	112318299	12102	59648728	158150223	pH 24 hr post-mortem (loin)	Abbrev=pH	P-value=0.0002
64	chr2	110922572	112318299	5440	0	158150223	Shear firmness	Abbrev=SHFRM	Bayes-value=231.78
64	chr2	110922572	112318299	5762	101659554	111879239	tenderness score	Abbrev=TEND	P-value=<0.01
64	chr2	110922572	112318299	3984	28393925	158150223	Water holding capacity	Abbrev=WHC
64	chr2	110922572	112318299	5682	38367026	158150223	pH for Semimembranosus	Abbrev=pH	P-value=<0.05
64	chr2	110922572	112318299	12109	59648728	158150223	Ham weight	Abbrev=HAMWT	P-value=0.0005
64	chr2	110922572	112318299	12106	59648728	158150223	Shear force	Abbrev=SHEAR	P-value=0.03
64	chr2	110922572	112318299	12103	59648728	158150223	Cooking loss	Abbrev=COOKL	P-value=0.03
65	chr2	113160574	116470460	3225	48775112	131656956	Off-Flavor Score	Abbrev=OFFFLAV
65	chr2	113160574	116470460	5684	59648728	158150223	Shear force	Abbrev=SHEAR	P-value=<0.05
65	chr2	113160574	116470460	12107	59648728	158150223	Ham weight	Abbrev=HAMWT	P-value=0.008
65	chr2	113160574	116470460	5437	0	158150223	Ham weight	Abbrev=HAMWT
65	chr2	113160574	116470460	12104	59648728	158150223	Cooking loss	Abbrev=COOKL	P-value=0.04
65	chr2	113160574	116470460	82	38367026	119359590	Meat color-L	Abbrev=MCOLOR-L
65	chr2	113160574	116470460	12105	59648728	158150223	Intramuscular fat content	Abbrev=IMF	P-value=0.05
65	chr2	113160574	116470460	3982	28393925	158150223	CIE-b*	Abbrev=CIEb
65	chr2	113160574	116470460	3985	28393925	133375944	Cooking loss	Abbrev=COOKL
65	chr2	113160574	116470460	12102	59648728	158150223	pH 24 hr post-mortem (loin)	Abbrev=pH	P-value=0.0002
65	chr2	113160574	116470460	5440	0	158150223	Shear firmness	Abbrev=SHFRM	Bayes-value=231.78
65	chr2	113160574	116470460	3984	28393925	158150223	Water holding capacity	Abbrev=WHC
65	chr2	113160574	116470460	5682	38367026	158150223	pH for Semimembranosus	Abbrev=pH	P-value=<0.05
65	chr2	113160574	116470460	12109	59648728	158150223	Ham weight	Abbrev=HAMWT	P-value=0.0005
65	chr2	113160574	116470460	12106	59648728	158150223	Shear force	Abbrev=SHEAR	P-value=0.03
65	chr2	113160574	116470460	12103	59648728	158150223	Cooking loss	Abbrev=COOKL	P-value=0.03
66	chr2	117623361	118485684	3225	48775112	131656956	Off-Flavor Score	Abbrev=OFFFLAV
66	chr2	117623361	118485684	5684	59648728	158150223	Shear force	Abbrev=SHEAR	P-value=<0.05
66	chr2	117623361	118485684	12107	59648728	158150223	Ham weight	Abbrev=HAMWT	P-value=0.008
66	chr2	117623361	118485684	5437	0	158150223	Ham weight	Abbrev=HAMWT
66	chr2	117623361	118485684	12104	59648728	158150223	Cooking loss	Abbrev=COOKL	P-value=0.04
66	chr2	117623361	118485684	82	38367026	119359590	Meat color-L	Abbrev=MCOLOR-L
66	chr2	117623361	118485684	12105	59648728	158150223	Intramuscular fat content	Abbrev=IMF	P-value=0.05
66	chr2	117623361	118485684	3982	28393925	158150223	CIE-b*	Abbrev=CIEb
66	chr2	117623361	118485684	3985	28393925	133375944	Cooking loss	Abbrev=COOKL
66	chr2	117623361	118485684	12102	59648728	158150223	pH 24 hr post-mortem (loin)	Abbrev=pH	P-value=0.0002
66	chr2	117623361	118485684	5440	0	158150223	Shear firmness	Abbrev=SHFRM	Bayes-value=231.78
66	chr2	117623361	118485684	3984	28393925	158150223	Water holding capacity	Abbrev=WHC
66	chr2	117623361	118485684	5682	38367026	158150223	pH for Semimembranosus	Abbrev=pH	P-value=<0.05
66	chr2	117623361	118485684	12109	59648728	158150223	Ham weight	Abbrev=HAMWT	P-value=0.0005
66	chr2	117623361	118485684	12106	59648728	158150223	Shear force	Abbrev=SHEAR	P-value=0.03
66	chr2	117623361	118485684	12103	59648728	158150223	Cooking loss	Abbrev=COOKL	P-value=0.03
67	chr2	135088696	135150969	15855	133375944	143564462	Palmitic acid percentage	Abbrev=FA-C16:0
67	chr2	135088696	135150969	5684	59648728	158150223	Shear force	Abbrev=SHEAR	P-value=<0.05
67	chr2	135088696	135150969	12107	59648728	158150223	Ham weight	Abbrev=HAMWT	P-value=0.008
67	chr2	135088696	135150969	3055	133375944	142161614	CIE-b*	Abbrev=CIEb
67	chr2	135088696	135150969	5437	0	158150223	Ham weight	Abbrev=HAMWT
67	chr2	135088696	135150969	12104	59648728	158150223	Cooking loss	Abbrev=COOKL	P-value=0.04
67	chr2	135088696	135150969	12105	59648728	158150223	Intramuscular fat content	Abbrev=IMF	P-value=0.05
67	chr2	135088696	135150969	3982	28393925	158150223	CIE-b*	Abbrev=CIEb
67	chr2	135088696	135150969	85	133375944	153183128	Drip loss	Abbrev=DRIPL
67	chr2	135088696	135150969	12102	59648728	158150223	pH 24 hr post-mortem (loin)	Abbrev=pH	P-value=0.0002
67	chr2	135088696	135150969	5440	0	158150223	Shear firmness	Abbrev=SHFRM	Bayes-value=231.78
67	chr2	135088696	135150969	3984	28393925	158150223	Water holding capacity	Abbrev=WHC
67	chr2	135088696	135150969	5682	38367026	158150223	pH for Semimembranosus	Abbrev=pH	P-value=<0.05
67	chr2	135088696	135150969	12109	59648728	158150223	Ham weight	Abbrev=HAMWT	P-value=0.0005
67	chr2	135088696	135150969	12106	59648728	158150223	Shear force	Abbrev=SHEAR	P-value=0.03
67	chr2	135088696	135150969	12103	59648728	158150223	Cooking loss	Abbrev=COOKL	P-value=0.03
67	chr2	135088696	135150969	919	119359590	135266453	Ham weight	Abbrev=HAMWT
68	chr2	136909120	137083723	15855	133375944	143564462	Palmitic acid percentage	Abbrev=FA-C16:0
68	chr2	136909120	137083723	5684	59648728	158150223	Shear force	Abbrev=SHEAR	P-value=<0.05
68	chr2	136909120	137083723	12107	59648728	158150223	Ham weight	Abbrev=HAMWT	P-value=0.008
68	chr2	136909120	137083723	3055	133375944	142161614	CIE-b*	Abbrev=CIEb
68	chr2	136909120	137083723	5437	0	158150223	Ham weight	Abbrev=HAMWT
68	chr2	136909120	137083723	12104	59648728	158150223	Cooking loss	Abbrev=COOKL	P-value=0.04
68	chr2	136909120	137083723	12105	59648728	158150223	Intramuscular fat content	Abbrev=IMF	P-value=0.05
68	chr2	136909120	137083723	3982	28393925	158150223	CIE-b*	Abbrev=CIEb
68	chr2	136909120	137083723	85	133375944	153183128	Drip loss	Abbrev=DRIPL
68	chr2	136909120	137083723	12102	59648728	158150223	pH 24 hr post-mortem (loin)	Abbrev=pH	P-value=0.0002
68	chr2	136909120	137083723	5440	0	158150223	Shear firmness	Abbrev=SHFRM
68	chr2	136909120	137083723	3984	28393925	158150223	Water holding capacity	Abbrev=WHC
68	chr2	136909120	137083723	746	136922151	137176874	Intramuscular fat content	Abbrev=IMF
68	chr2	136909120	137083723	5682	38367026	158150223	pH for Semimembranosus	Abbrev=pH	P-value=<0.05
68	chr2	136909120	137083723	12109	59648728	158150223	Ham weight	Abbrev=HAMWT	P-value=0.0005
68	chr2	136909120	137083723	12106	59648728	158150223	Shear force	Abbrev=SHEAR	P-value=0.03
68	chr2	136909120	137083723	12103	59648728	158150223	Cooking loss	Abbrev=COOKL	P-value=0.03
69	chr2	149214534	149340081	5684	59648728	158150223	Shear force	Abbrev=SHEAR	P-value=<0.05
69	chr2	149214534	149340081	12107	59648728	158150223	Ham weight	Abbrev=HAMWT	P-value=0.008
69	chr2	149214534	149340081	5437	0	158150223	Ham weight	Abbrev=HAMWT
69	chr2	149214534	149340081	12104	59648728	158150223	Cooking loss	Abbrev=COOKL	P-value=0.04
69	chr2	149214534	149340081	12105	59648728	158150223	Intramuscular fat content	Abbrev=IMF	P-value=0.05
69	chr2	149214534	149340081	3982	28393925	158150223	CIE-b*	Abbrev=CIEb
69	chr2	149214534	149340081	3803	143564462	153183128	pH 48 hr post-mortem (loin)	Abbrev=pH
69	chr2	149214534	149340081	85	133375944	153183128	Drip loss	Abbrev=DRIPL
69	chr2	149214534	149340081	12102	59648728	158150223	pH 24 hr post-mortem (loin)	Abbrev=pH	P-value=0.0002
69	chr2	149214534	149340081	5440	0	158150223	Shear firmness	Abbrev=SHFRM	Bayes-value=231.78
69	chr2	149214534	149340081	3984	28393925	158150223	Water holding capacity	Abbrev=WHC
69	chr2	149214534	149340081	5682	38367026	158150223	pH for Semimembranosus	Abbrev=pH	P-value=<0.05
69	chr2	149214534	149340081	12109	59648728	158150223	Ham weight	Abbrev=HAMWT	P-value=0.0005
69	chr2	149214534	149340081	3802	143564462	153183128	Meat color-L	Abbrev=MCOLOR-L
69	chr2	149214534	149340081	84	143564462	158150223	Meat color-L	Abbrev=MCOLOR-L
69	chr2	149214534	149340081	87	143564462	153183128	Water holding capacity	Abbrev=WHC
69	chr2	149214534	149340081	12106	59648728	158150223	Shear force	Abbrev=SHEAR	P-value=0.03
69	chr2	149214534	149340081	12103	59648728	158150223	Cooking loss	Abbrev=COOKL	P-value=0.03
69	chr2	149214534	149340081	83	143564462	158150223	Meat color-L	Abbrev=MCOLOR-L
70	chr3	11689349	11694292	5873	11672484	11883983	pH for Semimembranosus	Abbrev=pH	P-value=<0.05
70	chr3	11689349	11694292	3226	1802851	21947993	45 min-24 h pH decline	Abbrev=PHDEC
71	chr3	11745371	12001168	5873	11672484	11883983	pH for Semimembranosus	Abbrev=pH	P-value=<0.05
71	chr3	11745371	12001168	3226	1802851	21947993	45 min-24 h pH decline	Abbrev=PHDEC
72	chr3	17401867	17428593	3678	14776389	21947993	pH for Longissmus Dorsi	Abbrev=pH	P-value=.05
72	chr3	17401867	17428593	4123	14776389	21947993	pH for Longissmus Dorsi	Abbrev=pH	P-value=<0.05
72	chr3	17401867	17428593	5692	14776389	62780348	Drip loss	Abbrev=DRIPL	P-value=<0.05
72	chr3	17401867	17428593	878	14776389	21947993	Ham weight	Abbrev=HAMWT
72	chr3	17401867	17428593	300	13949105	41688966	pH 24 hr post-mortem (loin)	Abbrev=pH
72	chr3	17401867	17428593	4124	14776389	21947993	pH for Semimembranosus	Abbrev=pH	P-value=<0.05
72	chr3	17401867	17428593	3226	1802851	21947993	45 min-24 h pH decline	Abbrev=PHDEC
72	chr3	17401867	17428593	4178	14776389	21947993	Conductivity 45 minutes post-mortem	Abbrev=COND	P-value=<0.05
72	chr3	17401867	17428593	3680	14776389	21947993	pH for Longissmus Dorsi	Abbrev=pH	P-value=.05
73	chr3	18690753	18742778	3678	14776389	21947993	pH for Longissmus Dorsi	Abbrev=pH	P-value=.05
73	chr3	18690753	18742778	4123	14776389	21947993	pH for Longissmus Dorsi	Abbrev=pH	P-value=<0.05
73	chr3	18690753	18742778	5692	14776389	62780348	Drip loss	Abbrev=DRIPL	P-value=<0.05
73	chr3	18690753	18742778	878	14776389	21947993	Ham weight	Abbrev=HAMWT
73	chr3	18690753	18742778	300	13949105	41688966	pH 24 hr post-mortem (loin)	Abbrev=pH
73	chr3	18690753	18742778	4124	14776389	21947993	pH for Semimembranosus	Abbrev=pH	P-value=<0.05
73	chr3	18690753	18742778	3226	1802851	21947993	45 min-24 h pH decline	Abbrev=PHDEC
73	chr3	18690753	18742778	4178	14776389	21947993	Conductivity 45 minutes post-mortem	Abbrev=COND	P-value=<0.05
73	chr3	18690753	18742778	3680	14776389	21947993	pH for Longissmus Dorsi	Abbrev=pH	P-value=.05
74	chr3	60693443	60798539	3104	21947993	76622784	Ham weight	Abbrev=HAMWT	P-value=<0.05
74	chr3	60693443	60798539	5692	14776389	62780348	Drip loss	Abbrev=DRIPL	P-value=<0.05
74	chr3	60693443	60798539	3227	21809100	134501260	pH 45 minutes post mortem	Abbrev=pH
74	chr3	60693443	60798539	895	56651690	119745261	pH 45 minutes post mortem	Abbrev=pH
74	chr3	60693443	60798539	3102	21947993	76622784	Ham meat weight	Abbrev=HMEATWT	P-value=<0.05
74	chr3	60693443	60798539	3815	21824455	122295139	Off-Flavor Score	Abbrev=OFFFLAV
75	chr3	63691468	64188472	3104	21947993	76622784	Ham weight	Abbrev=HAMWT	P-value=<0.05
75	chr3	63691468	64188472	3227	21809100	134501260	pH 45 minutes post mortem	Abbrev=pH
75	chr3	63691468	64188472	895	56651690	119745261	pH 45 minutes post mortem	Abbrev=pH
75	chr3	63691468	64188472	3102	21947993	76622784	Ham meat weight	Abbrev=HMEATWT	P-value=<0.05
75	chr3	63691468	64188472	3815	21824455	122295139	Off-Flavor Score	Abbrev=OFFFLAV
76	chr3	68872452	68984089	3104	21947993	76622784	Ham weight	Abbrev=HAMWT	P-value=<0.05
76	chr3	68872452	68984089	3227	21809100	134501260	pH 45 minutes post mortem	Abbrev=pH
76	chr3	68872452	68984089	895	56651690	119745261	pH 45 minutes post mortem	Abbrev=pH
76	chr3	68872452	68984089	3102	21947993	76622784	Ham meat weight	Abbrev=HMEATWT	P-value=<0.05
76	chr3	68872452	68984089	3815	21824455	122295139	Off-Flavor Score	Abbrev=OFFFLAV
77	chr3	73401689	73481758	3104	21947993	76622784	Ham weight	Abbrev=HAMWT	P-value=<0.05
77	chr3	73401689	73481758	3227	21809100	134501260	pH 45 minutes post mortem	Abbrev=pH
77	chr3	73401689	73481758	895	56651690	119745261	pH 45 minutes post mortem	Abbrev=pH
77	chr3	73401689	73481758	3102	21947993	76622784	Ham meat weight	Abbrev=HMEATWT	P-value=<0.05
77	chr3	73401689	73481758	3815	21824455	122295139	Off-Flavor Score	Abbrev=OFFFLAV
78	chr3	81203388	81493233	3987	78314779	117493775	Shear force	Abbrev=SHEAR
78	chr3	81203388	81493233	3227	21809100	134501260	pH 45 minutes post mortem	Abbrev=pH
78	chr3	81203388	81493233	3988	78314779	117493775	Shear force at first peak	Abbrev=SF1P
78	chr3	81203388	81493233	895	56651690	119745261	pH 45 minutes post mortem	Abbrev=pH
78	chr3	81203388	81493233	3986	78314779	117493775	CIE-L*	Abbrev=CIEL
78	chr3	81203388	81493233	3815	21824455	122295139	Off-Flavor Score	Abbrev=OFFFLAV
79	chr3	93638997	93929087	3987	78314779	117493775	Shear force	Abbrev=SHEAR
79	chr3	93638997	93929087	3227	21809100	134501260	pH 45 minutes post mortem	Abbrev=pH
79	chr3	93638997	93929087	3988	78314779	117493775	Shear force at first peak	Abbrev=SF1P
79	chr3	93638997	93929087	895	56651690	119745261	pH 45 minutes post mortem	Abbrev=pH
79	chr3	93638997	93929087	3986	78314779	117493775	CIE-L*	Abbrev=CIEL
79	chr3	93638997	93929087	3815	21824455	122295139	Off-Flavor Score	Abbrev=OFFFLAV
80	chr3	106445371	106573802	3987	78314779	117493775	Shear force	Abbrev=SHEAR
80	chr3	106445371	106573802	3227	21809100	134501260	pH 45 minutes post mortem	Abbrev=pH
80	chr3	106445371	106573802	3988	78314779	117493775	Shear force at first peak	Abbrev=SF1P
80	chr3	106445371	106573802	895	56651690	119745261	pH 45 minutes post mortem	Abbrev=pH
80	chr3	106445371	106573802	3986	78314779	117493775	CIE-L*	Abbrev=CIEL
80	chr3	106445371	106573802	3815	21824455	122295139	Off-Flavor Score	Abbrev=OFFFLAV
81	chr3	111626632	111809084	3987	78314779	117493775	Shear force	Abbrev=SHEAR
81	chr3	111626632	111809084	3227	21809100	134501260	pH 45 minutes post mortem	Abbrev=pH
81	chr3	111626632	111809084	3988	78314779	117493775	Shear force at first peak	Abbrev=SF1P
81	chr3	111626632	111809084	895	56651690	119745261	pH 45 minutes post mortem	Abbrev=pH
81	chr3	111626632	111809084	3986	78314779	117493775	CIE-L*	Abbrev=CIEL
81	chr3	111626632	111809084	3815	21824455	122295139	Off-Flavor Score	Abbrev=OFFFLAV
81	chr3	111626632	111809084	4039	111163841	114850033	CIE-b*	Abbrev=CIEb	P-value=<0.05
82	chr3	113941940	113993246	3987	78314779	117493775	Shear force	Abbrev=SHEAR
82	chr3	113941940	113993246	3227	21809100	134501260	pH 45 minutes post mortem	Abbrev=pH
82	chr3	113941940	113993246	3988	78314779	117493775	Shear force at first peak	Abbrev=SF1P
82	chr3	113941940	113993246	895	56651690	119745261	pH 45 minutes post mortem	Abbrev=pH
82	chr3	113941940	113993246	3986	78314779	117493775	CIE-L*	Abbrev=CIEL
82	chr3	113941940	113993246	3815	21824455	122295139	Off-Flavor Score	Abbrev=OFFFLAV
82	chr3	113941940	113993246	4039	111163841	114850033	CIE-b*	Abbrev=CIEb	P-value=<0.05
83	chr3	117213313	117308221	3987	78314779	117493775	Shear force	Abbrev=SHEAR
83	chr3	117213313	117308221	3227	21809100	134501260	pH 45 minutes post mortem	Abbrev=pH
83	chr3	117213313	117308221	3988	78314779	117493775	Shear force at first peak	Abbrev=SF1P
83	chr3	117213313	117308221	895	56651690	119745261	pH 45 minutes post mortem	Abbrev=pH
83	chr3	117213313	117308221	3986	78314779	117493775	CIE-L*	Abbrev=CIEL
83	chr3	117213313	117308221	3815	21824455	122295139	Off-Flavor Score	Abbrev=OFFFLAV
84	chr3	119384712	119447660	3227	21809100	134501260	pH 45 minutes post mortem	Abbrev=pH
84	chr3	119384712	119447660	3844	117493775	122295139	pH for Semispinalis Capitis	Abbrev=PH	P-value=<0.05
84	chr3	119384712	119447660	895	56651690	119745261	pH 45 minutes post mortem	Abbrev=pH
84	chr3	119384712	119447660	3815	21824455	122295139	Off-Flavor Score	Abbrev=OFFFLAV
84	chr3	119384712	119447660	780	117493775	122295139	pH for Semispinalis Dorsi	Abbrev=pH
85	chr3	122136300	122369183	3227	21809100	134501260	pH 45 minutes post mortem	Abbrev=pH
85	chr3	122136300	122369183	3844	117493775	122295139	pH for Semispinalis Capitis	Abbrev=PH	P-value=<0.05
85	chr3	122136300	122369183	3815	21824455	122295139	Off-Flavor Score	Abbrev=OFFFLAV
85	chr3	122136300	122369183	780	117493775	122295139	pH for Semispinalis Dorsi	Abbrev=pH
86	chr3	135220578	135482473	5545	128523038	135453008	muscle protein percentage	Abbrev=MPROT	P-value=<0.05
88	chr4	1003897	1180051	786	0	12618993	Water holding capacity	Abbrev=WHC
88	chr4	1003897	1180051	15874	0	22799207	Linoleic acid percentage	Abbrev=FA-C18:2
88	chr4	1003897	1180051	12495	0	30078676	Ham meat weight	Abbrev=HMEATWT
88	chr4	1003897	1180051	3849	0	12618993	Water holding capacity	Abbrev=WHC
89	chr4	4582015	4623505	786	0	12618993	Water holding capacity	Abbrev=WHC
89	chr4	4582015	4623505	313	4064787	82084284	Intramuscular fat content	Abbrev=IMF
89	chr4	4582015	4623505	12098	4064787	23809394	Conductivity 24 hours postmortem (loin)	Abbrev=cond	P-value=0.006
89	chr4	4582015	4623505	12101	4064787	23809394	Ham weight	Abbrev=HAMWT	P-value=0.0008
89	chr4	4582015	4623505	17553	4064787	9524612	Intramuscular fat content	Abbrev=IMF	P-value=<0.10
89	chr4	4582015	4623505	15874	0	22799207	Linoleic acid percentage	Abbrev=FA-C18:2
89	chr4	4582015	4623505	12099	4064787	23809394	Thawing loss	Abbrev=THAWL	P-value=0.02
89	chr4	4582015	4623505	17559	4064787	8435578	Intramuscular fat content	Abbrev=IMF	P-value=<0.05
89	chr4	4582015	4623505	12495	0	30078676	Ham meat weight	Abbrev=HMEATWT
89	chr4	4582015	4623505	3849	0	12618993	Water holding capacity	Abbrev=WHC
89	chr4	4582015	4623505	161	4064787	52626380	Taste intensity	Abbrev=ITASTE
89	chr4	4582015	4623505	12100	4064787	23809394	Intramuscular fat content	Abbrev=IMF	P-value=0.005
90	chr4	10703277	10847739	786	0	12618993	Water holding capacity	Abbrev=WHC
90	chr4	10703277	10847739	313	4064787	82084284	Intramuscular fat content	Abbrev=IMF
90	chr4	10703277	10847739	3870	6027388	12125984	Intramuscular fat content	Abbrev=IMF	P-value=<0.05
90	chr4	10703277	10847739	12098	4064787	23809394	Conductivity 24 hours postmortem (loin)	Abbrev=cond	P-value=0.006
90	chr4	10703277	10847739	12101	4064787	23809394	Ham weight	Abbrev=HAMWT	P-value=0.0008
90	chr4	10703277	10847739	15874	0	22799207	Linoleic acid percentage	Abbrev=FA-C18:2
90	chr4	10703277	10847739	12099	4064787	23809394	Thawing loss	Abbrev=THAWL	P-value=0.02
90	chr4	10703277	10847739	12495	0	30078676	Ham meat weight	Abbrev=HMEATWT
90	chr4	10703277	10847739	3849	0	12618993	Water holding capacity	Abbrev=WHC
90	chr4	10703277	10847739	161	4064787	52626380	Taste intensity	Abbrev=ITASTE
90	chr4	10703277	10847739	12100	4064787	23809394	Intramuscular fat content	Abbrev=IMF	P-value=0.005
91	chr4	11030100	11080033	786	0	12618993	Water holding capacity	Abbrev=WHC
91	chr4	11030100	11080033	313	4064787	82084284	Intramuscular fat content	Abbrev=IMF
91	chr4	11030100	11080033	3870	6027388	12125984	Intramuscular fat content	Abbrev=IMF	P-value=<0.05
91	chr4	11030100	11080033	12098	4064787	23809394	Conductivity 24 hours postmortem (loin)	Abbrev=cond	P-value=0.006
91	chr4	11030100	11080033	12101	4064787	23809394	Ham weight	Abbrev=HAMWT	P-value=0.0008
91	chr4	11030100	11080033	15874	0	22799207	Linoleic acid percentage	Abbrev=FA-C18:2
91	chr4	11030100	11080033	12099	4064787	23809394	Thawing loss	Abbrev=THAWL	P-value=0.02
91	chr4	11030100	11080033	12495	0	30078676	Ham meat weight	Abbrev=HMEATWT
91	chr4	11030100	11080033	3849	0	12618993	Water holding capacity	Abbrev=WHC
91	chr4	11030100	11080033	161	4064787	52626380	Taste intensity	Abbrev=ITASTE
91	chr4	11030100	11080033	12100	4064787	23809394	Intramuscular fat content	Abbrev=IMF	P-value=0.005
92	chr4	15561210	16366232	313	4064787	82084284	Intramuscular fat content	Abbrev=IMF
92	chr4	15561210	16366232	12098	4064787	23809394	Conductivity 24 hours postmortem (loin)	Abbrev=cond	P-value=0.006
92	chr4	15561210	16366232	12101	4064787	23809394	Ham weight	Abbrev=HAMWT	P-value=0.0008
92	chr4	15561210	16366232	3233	12618993	34252554	Meat color score	Abbrev=mcolor
92	chr4	15561210	16366232	4895	11490832	121807926	Ham weight	Abbrev=HAMWT	P-value=0.027
92	chr4	15561210	16366232	15874	0	22799207	Linoleic acid percentage	Abbrev=FA-C18:2
92	chr4	15561210	16366232	12099	4064787	23809394	Thawing loss	Abbrev=THAWL	P-value=0.02
92	chr4	15561210	16366232	159	12618993	71310074	Subacid smell	Abbrev=SASMELL
92	chr4	15561210	16366232	217	12618993	23809394	Drip loss	Abbrev=DRIPL
92	chr4	15561210	16366232	12495	0	30078676	Ham meat weight	Abbrev=HMEATWT
92	chr4	15561210	16366232	161	4064787	52626380	Taste intensity	Abbrev=ITASTE
92	chr4	15561210	16366232	225	12618993	23809394	pH 24 hr post-mortem (loin)	Abbrev=pH
92	chr4	15561210	16366232	12100	4064787	23809394	Intramuscular fat content	Abbrev=IMF	P-value=0.005
93	chr4	25283221	27846293	313	4064787	82084284	Intramuscular fat content	Abbrev=IMF
93	chr4	25283221	27846293	9578	23809394	35289465	Oleic acid percentage	Abbrev=FA-C18:1	P-value=2.8E-7
93	chr4	25283221	27846293	3233	12618993	34252554	Meat color score	Abbrev=mcolor
93	chr4	25283221	27846293	4895	11490832	121807926	Ham weight	Abbrev=HAMWT	P-value=0.027
93	chr4	25283221	27846293	159	12618993	71310074	Subacid smell	Abbrev=SASMELL
93	chr4	25283221	27846293	12495	0	30078676	Ham meat weight	Abbrev=HMEATWT
93	chr4	25283221	27846293	9576	23809394	35289465	Stearic acid percentage	Abbrev=FA-C18:0	P-value=0.000034
93	chr4	25283221	27846293	161	4064787	52626380	Taste intensity	Abbrev=ITASTE
94	chr4	29525801	29731872	313	4064787	82084284	Intramuscular fat content	Abbrev=IMF
94	chr4	29525801	29731872	9578	23809394	35289465	Oleic acid percentage	Abbrev=FA-C18:1	P-value=2.8E-7
94	chr4	29525801	29731872	3233	12618993	34252554	Meat color score	Abbrev=mcolor
94	chr4	29525801	29731872	4895	11490832	121807926	Ham weight	Abbrev=HAMWT	P-value=0.027
94	chr4	29525801	29731872	159	12618993	71310074	Subacid smell	Abbrev=SASMELL
94	chr4	29525801	29731872	12495	0	30078676	Ham meat weight	Abbrev=HMEATWT
94	chr4	29525801	29731872	9576	23809394	35289465	Stearic acid percentage	Abbrev=FA-C18:0	P-value=0.000034
94	chr4	29525801	29731872	161	4064787	52626380	Taste intensity	Abbrev=ITASTE
95	chr4	34649690	34965838	313	4064787	82084284	Intramuscular fat content	Abbrev=IMF
95	chr4	34649690	34965838	9578	23809394	35289465	Oleic acid percentage	Abbrev=FA-C18:1	P-value=2.8E-7
95	chr4	34649690	34965838	4896	29969772	118733269	Ham weight	Abbrev=HAMWT	P-value=0.0013
95	chr4	34649690	34965838	4895	11490832	121807926	Ham weight	Abbrev=HAMWT	P-value=0.027
95	chr4	34649690	34965838	159	12618993	71310074	Subacid smell	Abbrev=SASMELL
95	chr4	34649690	34965838	9576	23809394	35289465	Stearic acid percentage	Abbrev=FA-C18:0	P-value=0.000034
95	chr4	34649690	34965838	161	4064787	52626380	Taste intensity	Abbrev=ITASTE
96	chr4	39684755	39785065	313	4064787	82084284	Intramuscular fat content	Abbrev=IMF
96	chr4	39684755	39785065	4896	29969772	118733269	Ham weight	Abbrev=HAMWT	P-value=0.0013
96	chr4	39684755	39785065	4895	11490832	121807926	Ham weight	Abbrev=HAMWT	P-value=0.027
96	chr4	39684755	39785065	159	12618993	71310074	Subacid smell	Abbrev=SASMELL
96	chr4	39684755	39785065	161	4064787	52626380	Taste intensity	Abbrev=ITASTE
97	chr4	41709444	41867894	313	4064787	82084284	Intramuscular fat content	Abbrev=IMF
97	chr4	41709444	41867894	4896	29969772	118733269	Ham weight	Abbrev=HAMWT	P-value=0.0013
97	chr4	41709444	41867894	4895	11490832	121807926	Ham weight	Abbrev=HAMWT	P-value=0.027
97	chr4	41709444	41867894	159	12618993	71310074	Subacid smell	Abbrev=SASMELL
97	chr4	41709444	41867894	161	4064787	52626380	Taste intensity	Abbrev=ITASTE
98	chr4	50954067	51298876	313	4064787	82084284	Intramuscular fat content	Abbrev=IMF
98	chr4	50954067	51298876	4896	29969772	118733269	Ham weight	Abbrev=HAMWT	P-value=0.0013
98	chr4	50954067	51298876	4895	11490832	121807926	Ham weight	Abbrev=HAMWT	P-value=0.027
98	chr4	50954067	51298876	159	12618993	71310074	Subacid smell	Abbrev=SASMELL
98	chr4	50954067	51298876	9088	46825146	62904164	CIE-a*	Abbrev=CIEa	P-value=<0.01
98	chr4	50954067	51298876	161	4064787	52626380	Taste intensity	Abbrev=ITASTE
99	chr4	53485416	54270731	4179	52626380	71310074	Conductivity 24 hours postmortem (ham)	Abbrev=cond	P-value=<0.05
99	chr4	53485416	54270731	313	4064787	82084284	Intramuscular fat content	Abbrev=IMF
99	chr4	53485416	54270731	3683	52626380	71310074	pH for Semimembranosus	Abbrev=pH	P-value=.01
99	chr4	53485416	54270731	4896	29969772	118733269	Ham weight	Abbrev=HAMWT	P-value=0.0013
99	chr4	53485416	54270731	18033	52626380	62032936	Marbling	Abbrev=MARB	P-value=0.016
99	chr4	53485416	54270731	4130	52626380	71310074	pH for Semimembranosus	Abbrev=pH	P-value=<0.01
99	chr4	53485416	54270731	144	52626380	62032936	Intramuscular fat content	Abbrev=IMF	P-value=< 0.05
99	chr4	53485416	54270731	4895	11490832	121807926	Ham weight	Abbrev=HAMWT	P-value=0.027
99	chr4	53485416	54270731	159	12618993	71310074	Subacid smell	Abbrev=SASMELL
99	chr4	53485416	54270731	9088	46825146	62904164	CIE-a*	Abbrev=CIEa	P-value=<0.01
99	chr4	53485416	54270731	18034	52626380	62032936	Intramuscular fat content	Abbrev=IMF	P-value=<0.0001
99	chr4	53485416	54270731	3871	52626380	140345606	Intramuscular fat content	Abbrev=IMF	P-value=<0.05
100	chr4	55173689	55362366	4179	52626380	71310074	Conductivity 24 hours postmortem (ham)	Abbrev=cond	P-value=<0.05
100	chr4	55173689	55362366	313	4064787	82084284	Intramuscular fat content	Abbrev=IMF
100	chr4	55173689	55362366	3683	52626380	71310074	pH for Semimembranosus	Abbrev=pH	P-value=.01
100	chr4	55173689	55362366	4896	29969772	118733269	Ham weight	Abbrev=HAMWT	P-value=0.0013
100	chr4	55173689	55362366	18033	52626380	62032936	Marbling	Abbrev=MARB	P-value=0.016
100	chr4	55173689	55362366	4130	52626380	71310074	pH for Semimembranosus	Abbrev=pH	P-value=<0.01
100	chr4	55173689	55362366	144	52626380	62032936	Intramuscular fat content	Abbrev=IMF	P-value=< 0.05
100	chr4	55173689	55362366	4895	11490832	121807926	Ham weight	Abbrev=HAMWT	P-value=0.027
100	chr4	55173689	55362366	159	12618993	71310074	Subacid smell	Abbrev=SASMELL
100	chr4	55173689	55362366	9088	46825146	62904164	CIE-a*	Abbrev=CIEa	P-value=<0.01
100	chr4	55173689	55362366	18034	52626380	62032936	Intramuscular fat content	Abbrev=IMF	P-value=<0.0001
100	chr4	55173689	55362366	3871	52626380	140345606	Intramuscular fat content	Abbrev=IMF	P-value=<0.05
101	chr4	56265275	56423015	4179	52626380	71310074	Conductivity 24 hours postmortem (ham)	Abbrev=cond	P-value=<0.05
101	chr4	56265275	56423015	313	4064787	82084284	Intramuscular fat content	Abbrev=IMF
101	chr4	56265275	56423015	3683	52626380	71310074	pH for Semimembranosus	Abbrev=pH	P-value=.01
101	chr4	56265275	56423015	4896	29969772	118733269	Ham weight	Abbrev=HAMWT	P-value=0.0013
101	chr4	56265275	56423015	18033	52626380	62032936	Marbling	Abbrev=MARB	P-value=0.016
101	chr4	56265275	56423015	4130	52626380	71310074	pH for Semimembranosus	Abbrev=pH	P-value=<0.01
101	chr4	56265275	56423015	144	52626380	62032936	Intramuscular fat content	Abbrev=IMF	P-value=< 0.05
101	chr4	56265275	56423015	4895	11490832	121807926	Ham weight	Abbrev=HAMWT	P-value=0.027
101	chr4	56265275	56423015	159	12618993	71310074	Subacid smell	Abbrev=SASMELL
101	chr4	56265275	56423015	9088	46825146	62904164	CIE-a*	Abbrev=CIEa	P-value=<0.01
101	chr4	56265275	56423015	18034	52626380	62032936	Intramuscular fat content	Abbrev=IMF	P-value=<0.0001
101	chr4	56265275	56423015	3871	52626380	140345606	Intramuscular fat content	Abbrev=IMF	P-value=<0.05
102	chr4	59777178	59967513	4179	52626380	71310074	Conductivity 24 hours postmortem (ham)	Abbrev=cond	P-value=<0.05
102	chr4	59777178	59967513	313	4064787	82084284	Intramuscular fat content	Abbrev=IMF
102	chr4	59777178	59967513	3683	52626380	71310074	pH for Semimembranosus	Abbrev=pH	P-value=.01
102	chr4	59777178	59967513	4896	29969772	118733269	Ham weight	Abbrev=HAMWT	P-value=0.0013
102	chr4	59777178	59967513	18033	52626380	62032936	Marbling	Abbrev=MARB	P-value=0.016
102	chr4	59777178	59967513	4130	52626380	71310074	pH for Semimembranosus	Abbrev=pH	P-value=<0.01
102	chr4	59777178	59967513	144	52626380	62032936	Intramuscular fat content	Abbrev=IMF	P-value=< 0.05
102	chr4	59777178	59967513	4895	11490832	121807926	Ham weight	Abbrev=HAMWT	P-value=0.027
102	chr4	59777178	59967513	159	12618993	71310074	Subacid smell	Abbrev=SASMELL
102	chr4	59777178	59967513	9088	46825146	62904164	CIE-a*	Abbrev=CIEa	P-value=<0.01
102	chr4	59777178	59967513	18034	52626380	62032936	Intramuscular fat content	Abbrev=IMF	P-value=<0.0001
102	chr4	59777178	59967513	3871	52626380	140345606	Intramuscular fat content	Abbrev=IMF	P-value=<0.05
103	chr4	66284214	67057104	4179	52626380	71310074	Conductivity 24 hours postmortem (ham)	Abbrev=cond	P-value=<0.05
103	chr4	66284214	67057104	313	4064787	82084284	Intramuscular fat content	Abbrev=IMF
103	chr4	66284214	67057104	3683	52626380	71310074	pH for Semimembranosus	Abbrev=pH	P-value=.01
103	chr4	66284214	67057104	4896	29969772	118733269	Ham weight	Abbrev=HAMWT	P-value=0.0013
103	chr4	66284214	67057104	4130	52626380	71310074	pH for Semimembranosus	Abbrev=pH	P-value=<0.01
103	chr4	66284214	67057104	4895	11490832	121807926	Ham weight	Abbrev=HAMWT	P-value=0.027
103	chr4	66284214	67057104	159	12618993	71310074	Subacid smell	Abbrev=SASMELL
103	chr4	66284214	67057104	3871	52626380	140345606	Intramuscular fat content	Abbrev=IMF	P-value=<0.05
104	chr4	71641306	71941276	313	4064787	82084284	Intramuscular fat content	Abbrev=IMF
104	chr4	71641306	71941276	3934	71310074	140345606	Total shear work	Abbrev=TSW
104	chr4	71641306	71941276	4896	29969772	118733269	Ham weight	Abbrev=HAMWT	P-value=0.0013
104	chr4	71641306	71941276	6404	71636784	71854592	Homolonolenic acid percentage	Abbrev=FA-C20:3	P-value=<0.01
104	chr4	71641306	71941276	3130	71310074	82084284	Linoleic acid percentage	Abbrev=FA-C18:2	P-value=<0.01
104	chr4	71641306	71941276	3131	71310074	82084284	Linoleic acid percentage	Abbrev=FA-C18:2	P-value=<0.01
104	chr4	71641306	71941276	3933	71310074	140345606	Shear force at first peak	Abbrev=SF1P
104	chr4	71641306	71941276	4895	11490832	121807926	Ham weight	Abbrev=HAMWT	P-value=0.027
104	chr4	71641306	71941276	160	71310074	123094983	Subacid smell	Abbrev=SASMELL
104	chr4	71641306	71941276	309	71310074	89529616	Intramuscular fat content	Abbrev=IMF	Model=Imprinted
104	chr4	71641306	71941276	978	71310074	82084284	Ham weight	Abbrev=HAMWT
104	chr4	71641306	71941276	3871	52626380	140345606	Intramuscular fat content	Abbrev=IMF	P-value=<0.05
104	chr4	71641306	71941276	3127	71310074	82084284	Oleic acid percentage	Abbrev=FA-C18:1
105	chr4	74095578	74259849	313	4064787	82084284	Intramuscular fat content	Abbrev=IMF
105	chr4	74095578	74259849	3934	71310074	140345606	Total shear work	Abbrev=TSW
105	chr4	74095578	74259849	4896	29969772	118733269	Ham weight	Abbrev=HAMWT	P-value=0.0013
105	chr4	74095578	74259849	3130	71310074	82084284	Linoleic acid percentage	Abbrev=FA-C18:2	P-value=<0.01
105	chr4	74095578	74259849	3131	71310074	82084284	Linoleic acid percentage	Abbrev=FA-C18:2	P-value=<0.01
105	chr4	74095578	74259849	3933	71310074	140345606	Shear force at first peak	Abbrev=SF1P
105	chr4	74095578	74259849	4895	11490832	121807926	Ham weight	Abbrev=HAMWT	P-value=0.027
105	chr4	74095578	74259849	160	71310074	123094983	Subacid smell	Abbrev=SASMELL
105	chr4	74095578	74259849	309	71310074	89529616	Intramuscular fat content	Abbrev=IMF	Model=Imprinted
105	chr4	74095578	74259849	978	71310074	82084284	Ham weight	Abbrev=HAMWT
105	chr4	74095578	74259849	3871	52626380	140345606	Intramuscular fat content	Abbrev=IMF	P-value=<0.05
105	chr4	74095578	74259849	3127	71310074	82084284	Oleic acid percentage	Abbrev=FA-C18:1
106	chr4	76189394	76313668	313	4064787	82084284	Intramuscular fat content	Abbrev=IMF
106	chr4	76189394	76313668	3934	71310074	140345606	Total shear work	Abbrev=TSW
106	chr4	76189394	76313668	4896	29969772	118733269	Ham weight	Abbrev=HAMWT	P-value=0.0013
106	chr4	76189394	76313668	3130	71310074	82084284	Linoleic acid percentage	Abbrev=FA-C18:2	P-value=<0.01
106	chr4	76189394	76313668	3131	71310074	82084284	Linoleic acid percentage	Abbrev=FA-C18:2	P-value=<0.01
106	chr4	76189394	76313668	3933	71310074	140345606	Shear force at first peak	Abbrev=SF1P
106	chr4	76189394	76313668	4895	11490832	121807926	Ham weight	Abbrev=HAMWT	P-value=0.027
106	chr4	76189394	76313668	160	71310074	123094983	Subacid smell	Abbrev=SASMELL
106	chr4	76189394	76313668	309	71310074	89529616	Intramuscular fat content	Abbrev=IMF	Model=Imprinted
106	chr4	76189394	76313668	978	71310074	82084284	Ham weight	Abbrev=HAMWT
106	chr4	76189394	76313668	3871	52626380	140345606	Intramuscular fat content	Abbrev=IMF	P-value=<0.05
106	chr4	76189394	76313668	3127	71310074	82084284	Oleic acid percentage	Abbrev=FA-C18:1
107	chr4	83505695	83650711	2981	77094703	102054630	Firmness	Abbrev=FIRM
107	chr4	83505695	83650711	4203	82084284	106510877	Linoleic acid percentage	Abbrev=FA-C18:2	P-value=<0.05
107	chr4	83505695	83650711	3934	71310074	140345606	Total shear work	Abbrev=TSW
107	chr4	83505695	83650711	4896	29969772	118733269	Ham weight	Abbrev=HAMWT	P-value=0.0013
107	chr4	83505695	83650711	2982	77094703	102054630	Intramuscular fat content	Abbrev=IMF	P-value=0.00062
107	chr4	83505695	83650711	3933	71310074	140345606	Shear force at first peak	Abbrev=SF1P
107	chr4	83505695	83650711	4895	11490832	121807926	Ham weight	Abbrev=HAMWT	P-value=0.027
107	chr4	83505695	83650711	160	71310074	123094983	Subacid smell	Abbrev=SASMELL
107	chr4	83505695	83650711	309	71310074	89529616	Intramuscular fat content	Abbrev=IMF	Model=Imprinted
107	chr4	83505695	83650711	3871	52626380	140345606	Intramuscular fat content	Abbrev=IMF	P-value=<0.05
108	chr4	127271258	128032171	4288	106946491	128694950	Japanese color scale	Abbrev=mcolor
108	chr4	127271258	128032171	6003	102054630	134902449	Drip loss	Abbrev=DRIPL	P-value=<0.05
108	chr4	127271258	128032171	294	98720794	129939327	Meat color-a	Abbrev=MCOLOR-a
108	chr4	127271258	128032171	4323	123094983	134902449	pH 24 hr post-mortem (loin)	Abbrev=pH	P-value=0.0401
108	chr4	127271258	128032171	4897	116228488	129675081	pH 24 hr post mortem (ham)	Abbrev=pH	P-value=0.000048
108	chr4	127271258	128032171	3934	71310074	140345606	Total shear work	Abbrev=TSW
108	chr4	127271258	128032171	301	119299797	135006664	Hematin pigmentation	Abbrev=mcolor
108	chr4	127271258	128032171	297	120509810	134902449	Meat color-L	Abbrev=MCOLOR-L
108	chr4	127271258	128032171	778	123094983	135006664	Intramuscular fat content	Abbrev=IMF	P-value=<0.05
108	chr4	127271258	128032171	3933	71310074	140345606	Shear force at first peak	Abbrev=SF1P
108	chr4	127271258	128032171	4321	123094983	134902449	Japanese color scale	Abbrev=mcolor	P-value=0.006
108	chr4	127271258	128032171	15876	106075263	131790687	Palmitic acid percentage	Abbrev=FA-C16:0
108	chr4	127271258	128032171	3842	123094983	135006664	Intramuscular fat content	Abbrev=IMF
108	chr4	127271258	128032171	4322	123094983	134902449	CIE-L*	Abbrev=CIEL	P-value=0.0392
108	chr4	127271258	128032171	956	120509810	134902449	Ham weight	Abbrev=HAMWT
108	chr4	127271258	128032171	12669	127216740	127434547	CIE-b*	Abbrev=CIEb	P-value=<0.05
108	chr4	127271258	128032171	957	120509810	134902449	Ham weight	Abbrev=HAMWT
108	chr4	127271258	128032171	3871	52626380	140345606	Intramuscular fat content	Abbrev=IMF	P-value=<0.05
108	chr4	127271258	128032171	3841	123094983	135006664	Intramuscular fat content	Abbrev=IMF	P-value=<0.01
109	chr4	134095051	134190818	6003	102054630	134902449	Drip loss	Abbrev=DRIPL	P-value=<0.05
109	chr4	134095051	134190818	4323	123094983	134902449	pH 24 hr post-mortem (loin)	Abbrev=pH	P-value=0.0401
109	chr4	134095051	134190818	3934	71310074	140345606	Total shear work	Abbrev=TSW
109	chr4	134095051	134190818	301	119299797	135006664	Hematin pigmentation	Abbrev=mcolor
109	chr4	134095051	134190818	297	120509810	134902449	Meat color-L	Abbrev=MCOLOR-L
109	chr4	134095051	134190818	778	123094983	135006664	Intramuscular fat content	Abbrev=IMF	P-value=<0.05
109	chr4	134095051	134190818	3933	71310074	140345606	Shear force at first peak	Abbrev=SF1P
109	chr4	134095051	134190818	4321	123094983	134902449	Japanese color scale	Abbrev=mcolor	P-value=0.006
109	chr4	134095051	134190818	4036	128477142	134793546	CIE-a*	Abbrev=CIEa	P-value=<0.05
109	chr4	134095051	134190818	3842	123094983	135006664	Intramuscular fat content	Abbrev=IMF
109	chr4	134095051	134190818	4286	131417537	134575738	CIE-a*	Abbrev=CIEa
109	chr4	134095051	134190818	4322	123094983	134902449	CIE-L*	Abbrev=CIEL	P-value=0.0392
109	chr4	134095051	134190818	956	120509810	134902449	Ham weight	Abbrev=HAMWT
109	chr4	134095051	134190818	957	120509810	134902449	Ham weight	Abbrev=HAMWT
109	chr4	134095051	134190818	3871	52626380	140345606	Intramuscular fat content	Abbrev=IMF	P-value=<0.05
109	chr4	134095051	134190818	3841	123094983	135006664	Intramuscular fat content	Abbrev=IMF	P-value=<0.01
110	chr5	1864156	2052182	3805	0	35377762	Drip loss	Abbrev=DRIPL
110	chr5	1864156	2052182	17792	0	6647815	CIE-L*	Abbrev=CIEL	P-value=<0.05
111	chr5	8231971	8499914	12086	7985523	63117217	Shear force	Abbrev=SHEAR	P-value=0.01
111	chr5	8231971	8499914	3990	7096095	71907673	pH 24 hr post-mortem (loin)	Abbrev=pH
111	chr5	8231971	8499914	12084	7985523	63117217	Meat color-L	Abbrev=MCOLOR-L	P-value=0.0004
111	chr5	8231971	8499914	12083	7985523	63117217	Meat color-b	Abbrev=MCOLOR-b	P-value=0.004
111	chr5	8231971	8499914	3805	0	35377762	Drip loss	Abbrev=DRIPL
111	chr5	8231971	8499914	2983	7985523	19558279	Myofibril fragmentation index	Abbrev=MFI
111	chr5	8231971	8499914	12085	7985523	63117217	pH 24 hr post-mortem (loin)	Abbrev=pH	P-value=0.04
112	chr5	11262998	11414459	12086	7985523	63117217	Shear force	Abbrev=SHEAR	P-value=0.01
112	chr5	11262998	11414459	3990	7096095	71907673	pH 24 hr post-mortem (loin)	Abbrev=pH
112	chr5	11262998	11414459	12084	7985523	63117217	Meat color-L	Abbrev=MCOLOR-L	P-value=0.0004
112	chr5	11262998	11414459	12083	7985523	63117217	Meat color-b	Abbrev=MCOLOR-b	P-value=0.004
112	chr5	11262998	11414459	3805	0	35377762	Drip loss	Abbrev=DRIPL
112	chr5	11262998	11414459	2983	7985523	19558279	Myofibril fragmentation index	Abbrev=MFI
112	chr5	11262998	11414459	12085	7985523	63117217	pH 24 hr post-mortem (loin)	Abbrev=pH	P-value=0.04
113	chr5	11573669	11652170	12086	7985523	63117217	Shear force	Abbrev=SHEAR	P-value=0.01
113	chr5	11573669	11652170	3990	7096095	71907673	pH 24 hr post-mortem (loin)	Abbrev=pH
113	chr5	11573669	11652170	12084	7985523	63117217	Meat color-L	Abbrev=MCOLOR-L	P-value=0.0004
113	chr5	11573669	11652170	12083	7985523	63117217	Meat color-b	Abbrev=MCOLOR-b	P-value=0.004
113	chr5	11573669	11652170	3805	0	35377762	Drip loss	Abbrev=DRIPL
113	chr5	11573669	11652170	2983	7985523	19558279	Myofibril fragmentation index	Abbrev=MFI
113	chr5	11573669	11652170	12085	7985523	63117217	pH 24 hr post-mortem (loin)	Abbrev=pH	P-value=0.04
114	chr5	26724414	26895376	9848	19558279	44572091	Conductivity 24 hours postmortem (loin)	Abbrev=cond	P-value=0.0185
114	chr5	26724414	26895376	12086	7985523	63117217	Shear force	Abbrev=SHEAR	P-value=0.01
114	chr5	26724414	26895376	3991	19558279	63117217	CIE-a*	Abbrev=CIEa
114	chr5	26724414	26895376	3990	7096095	71907673	pH 24 hr post-mortem (loin)	Abbrev=pH
114	chr5	26724414	26895376	12084	7985523	63117217	Meat color-L	Abbrev=MCOLOR-L	P-value=0.0004
114	chr5	26724414	26895376	2984	19558279	35377762	CIE-b*	Abbrev=CIEb
114	chr5	26724414	26895376	12083	7985523	63117217	Meat color-b	Abbrev=MCOLOR-b	P-value=0.004
114	chr5	26724414	26895376	2985	19558279	35377762	Shear force	Abbrev=SHEAR
114	chr5	26724414	26895376	3805	0	35377762	Drip loss	Abbrev=DRIPL
114	chr5	26724414	26895376	3920	17031813	78579054	CIE-b*	Abbrev=CIEb
114	chr5	26724414	26895376	9850	19558279	44572091	pH 45 minutes post mortem	Abbrev=pH	P-value=0.0137
114	chr5	26724414	26895376	3919	17031813	78579054	CIE-b*	Abbrev=CIEb
114	chr5	26724414	26895376	9573	19558279	63117217	Linoleic acid percentage	Abbrev=FA-C18:2	P-value=0.000011
114	chr5	26724414	26895376	9847	19558279	44572091	Drip loss	Abbrev=DRIPL	P-value=0.0212
114	chr5	26724414	26895376	3918	17031813	78579054	CIE-b*	Abbrev=CIEb
114	chr5	26724414	26895376	9849	19558279	44572091	Conductivity 24 hours postmortem (loin)	Abbrev=cond	P-value=0.0231
114	chr5	26724414	26895376	12085	7985523	63117217	pH 24 hr post-mortem (loin)	Abbrev=pH	P-value=0.04
115	chr5	27258927	27391528	9848	19558279	44572091	Conductivity 24 hours postmortem (loin)	Abbrev=cond	P-value=0.0185
115	chr5	27258927	27391528	12086	7985523	63117217	Shear force	Abbrev=SHEAR	P-value=0.01
115	chr5	27258927	27391528	3991	19558279	63117217	CIE-a*	Abbrev=CIEa
115	chr5	27258927	27391528	3990	7096095	71907673	pH 24 hr post-mortem (loin)	Abbrev=pH
115	chr5	27258927	27391528	12084	7985523	63117217	Meat color-L	Abbrev=MCOLOR-L	P-value=0.0004
115	chr5	27258927	27391528	2984	19558279	35377762	CIE-b*	Abbrev=CIEb
115	chr5	27258927	27391528	12083	7985523	63117217	Meat color-b	Abbrev=MCOLOR-b	P-value=0.004
115	chr5	27258927	27391528	2985	19558279	35377762	Shear force	Abbrev=SHEAR
115	chr5	27258927	27391528	3805	0	35377762	Drip loss	Abbrev=DRIPL
115	chr5	27258927	27391528	3920	17031813	78579054	CIE-b*	Abbrev=CIEb
115	chr5	27258927	27391528	9850	19558279	44572091	pH 45 minutes post mortem	Abbrev=pH	P-value=0.0137
115	chr5	27258927	27391528	3919	17031813	78579054	CIE-b*	Abbrev=CIEb
115	chr5	27258927	27391528	9573	19558279	63117217	Linoleic acid percentage	Abbrev=FA-C18:2	P-value=0.000011
115	chr5	27258927	27391528	9847	19558279	44572091	Drip loss	Abbrev=DRIPL	P-value=0.0212
115	chr5	27258927	27391528	3918	17031813	78579054	CIE-b*	Abbrev=CIEb
115	chr5	27258927	27391528	9849	19558279	44572091	Conductivity 24 hours postmortem (loin)	Abbrev=cond	P-value=0.0231
115	chr5	27258927	27391528	12085	7985523	63117217	pH 24 hr post-mortem (loin)	Abbrev=pH	P-value=0.04
116	chr5	28167958	28552186	9848	19558279	44572091	Conductivity 24 hours postmortem (loin)	Abbrev=cond	P-value=0.0185
116	chr5	28167958	28552186	12086	7985523	63117217	Shear force	Abbrev=SHEAR	P-value=0.01
116	chr5	28167958	28552186	3991	19558279	63117217	CIE-a*	Abbrev=CIEa
116	chr5	28167958	28552186	3990	7096095	71907673	pH 24 hr post-mortem (loin)	Abbrev=pH
116	chr5	28167958	28552186	12084	7985523	63117217	Meat color-L	Abbrev=MCOLOR-L	P-value=0.0004
116	chr5	28167958	28552186	2984	19558279	35377762	CIE-b*	Abbrev=CIEb
116	chr5	28167958	28552186	12083	7985523	63117217	Meat color-b	Abbrev=MCOLOR-b	P-value=0.004
116	chr5	28167958	28552186	2985	19558279	35377762	Shear force	Abbrev=SHEAR
116	chr5	28167958	28552186	3805	0	35377762	Drip loss	Abbrev=DRIPL
116	chr5	28167958	28552186	3920	17031813	78579054	CIE-b*	Abbrev=CIEb
116	chr5	28167958	28552186	9850	19558279	44572091	pH 45 minutes post mortem	Abbrev=pH	P-value=0.0137
116	chr5	28167958	28552186	3919	17031813	78579054	CIE-b*	Abbrev=CIEb
116	chr5	28167958	28552186	9573	19558279	63117217	Linoleic acid percentage	Abbrev=FA-C18:2	P-value=0.000011
116	chr5	28167958	28552186	9847	19558279	44572091	Drip loss	Abbrev=DRIPL	P-value=0.0212
116	chr5	28167958	28552186	3918	17031813	78579054	CIE-b*	Abbrev=CIEb
116	chr5	28167958	28552186	9849	19558279	44572091	Conductivity 24 hours postmortem (loin)	Abbrev=cond	P-value=0.0231
116	chr5	28167958	28552186	12085	7985523	63117217	pH 24 hr post-mortem (loin)	Abbrev=pH	P-value=0.04
117	chr5	37494117	37767528	9848	19558279	44572091	Conductivity 24 hours postmortem (loin)	Abbrev=cond	P-value=0.0185
117	chr5	37494117	37767528	12086	7985523	63117217	Shear force	Abbrev=SHEAR	P-value=0.01
117	chr5	37494117	37767528	3991	19558279	63117217	CIE-a*	Abbrev=CIEa
117	chr5	37494117	37767528	3990	7096095	71907673	pH 24 hr post-mortem (loin)	Abbrev=pH
117	chr5	37494117	37767528	12084	7985523	63117217	Meat color-L	Abbrev=MCOLOR-L	P-value=0.0004
117	chr5	37494117	37767528	12083	7985523	63117217	Meat color-b	Abbrev=MCOLOR-b	P-value=0.004
117	chr5	37494117	37767528	3920	17031813	78579054	CIE-b*	Abbrev=CIEb
117	chr5	37494117	37767528	9850	19558279	44572091	pH 45 minutes post mortem	Abbrev=pH	P-value=0.0137
117	chr5	37494117	37767528	101	33251630	94763337	pH 24 hr post-mortem (loin)	Abbrev=pH
117	chr5	37494117	37767528	3919	17031813	78579054	CIE-b*	Abbrev=CIEb
117	chr5	37494117	37767528	9573	19558279	63117217	Linoleic acid percentage	Abbrev=FA-C18:2	P-value=0.000011
117	chr5	37494117	37767528	9847	19558279	44572091	Drip loss	Abbrev=DRIPL	P-value=0.0212
117	chr5	37494117	37767528	2987	35377762	56295399	Taste intensity	Abbrev=ITASTE
117	chr5	37494117	37767528	3918	17031813	78579054	CIE-b*	Abbrev=CIEb
117	chr5	37494117	37767528	9849	19558279	44572091	Conductivity 24 hours postmortem (loin)	Abbrev=cond	P-value=0.0231
117	chr5	37494117	37767528	2986	35377762	56295399	Muscle moisture percentage	Abbrev=MMP	P-value=0.00015
117	chr5	37494117	37767528	12085	7985523	63117217	pH 24 hr post-mortem (loin)	Abbrev=pH	P-value=0.04
118	chr5	39588852	39916475	9848	19558279	44572091	Conductivity 24 hours postmortem (loin)	Abbrev=cond	P-value=0.0185
118	chr5	39588852	39916475	12086	7985523	63117217	Shear force	Abbrev=SHEAR	P-value=0.01
118	chr5	39588852	39916475	3991	19558279	63117217	CIE-a*	Abbrev=CIEa
118	chr5	39588852	39916475	3990	7096095	71907673	pH 24 hr post-mortem (loin)	Abbrev=pH
118	chr5	39588852	39916475	12084	7985523	63117217	Meat color-L	Abbrev=MCOLOR-L	P-value=0.0004
118	chr5	39588852	39916475	12083	7985523	63117217	Meat color-b	Abbrev=MCOLOR-b	P-value=0.004
118	chr5	39588852	39916475	3920	17031813	78579054	CIE-b*	Abbrev=CIEb
118	chr5	39588852	39916475	9850	19558279	44572091	pH 45 minutes post mortem	Abbrev=pH	P-value=0.0137
118	chr5	39588852	39916475	101	33251630	94763337	pH 24 hr post-mortem (loin)	Abbrev=pH
118	chr5	39588852	39916475	3919	17031813	78579054	CIE-b*	Abbrev=CIEb
118	chr5	39588852	39916475	9573	19558279	63117217	Linoleic acid percentage	Abbrev=FA-C18:2	P-value=0.000011
118	chr5	39588852	39916475	9847	19558279	44572091	Drip loss	Abbrev=DRIPL	P-value=0.0212
118	chr5	39588852	39916475	2987	35377762	56295399	Taste intensity	Abbrev=ITASTE
118	chr5	39588852	39916475	3918	17031813	78579054	CIE-b*	Abbrev=CIEb
118	chr5	39588852	39916475	9849	19558279	44572091	Conductivity 24 hours postmortem (loin)	Abbrev=cond	P-value=0.0231
118	chr5	39588852	39916475	2986	35377762	56295399	Muscle moisture percentage	Abbrev=MMP	P-value=0.00015
118	chr5	39588852	39916475	12085	7985523	63117217	pH 24 hr post-mortem (loin)	Abbrev=pH	P-value=0.04
119	chr5	48649643	49173761	12086	7985523	63117217	Shear force	Abbrev=SHEAR	P-value=0.01
119	chr5	48649643	49173761	3991	19558279	63117217	CIE-a*	Abbrev=CIEa
119	chr5	48649643	49173761	3990	7096095	71907673	pH 24 hr post-mortem (loin)	Abbrev=pH
119	chr5	48649643	49173761	12084	7985523	63117217	Meat color-L	Abbrev=MCOLOR-L	P-value=0.0004
119	chr5	48649643	49173761	12083	7985523	63117217	Meat color-b	Abbrev=MCOLOR-b	P-value=0.004
119	chr5	48649643	49173761	3920	17031813	78579054	CIE-b*	Abbrev=CIEb
119	chr5	48649643	49173761	101	33251630	94763337	pH 24 hr post-mortem (loin)	Abbrev=pH
119	chr5	48649643	49173761	3919	17031813	78579054	CIE-b*	Abbrev=CIEb
119	chr5	48649643	49173761	9573	19558279	63117217	Linoleic acid percentage	Abbrev=FA-C18:2	P-value=0.000011
119	chr5	48649643	49173761	2987	35377762	56295399	Taste intensity	Abbrev=ITASTE
119	chr5	48649643	49173761	3918	17031813	78579054	CIE-b*	Abbrev=CIEb
119	chr5	48649643	49173761	2986	35377762	56295399	Muscle moisture percentage	Abbrev=MMP	P-value=0.00015
119	chr5	48649643	49173761	12085	7985523	63117217	pH 24 hr post-mortem (loin)	Abbrev=pH	P-value=0.04
120	chr5	57077252	57235294	12086	7985523	63117217	Shear force	Abbrev=SHEAR	P-value=0.01
120	chr5	57077252	57235294	3991	19558279	63117217	CIE-a*	Abbrev=CIEa
120	chr5	57077252	57235294	3990	7096095	71907673	pH 24 hr post-mortem (loin)	Abbrev=pH
120	chr5	57077252	57235294	12084	7985523	63117217	Meat color-L	Abbrev=MCOLOR-L	P-value=0.0004
120	chr5	57077252	57235294	12083	7985523	63117217	Meat color-b	Abbrev=MCOLOR-b	P-value=0.004
120	chr5	57077252	57235294	3920	17031813	78579054	CIE-b*	Abbrev=CIEb
120	chr5	57077252	57235294	101	33251630	94763337	pH 24 hr post-mortem (loin)	Abbrev=pH
120	chr5	57077252	57235294	3919	17031813	78579054	CIE-b*	Abbrev=CIEb
120	chr5	57077252	57235294	9573	19558279	63117217	Linoleic acid percentage	Abbrev=FA-C18:2	P-value=0.000011
120	chr5	57077252	57235294	3918	17031813	78579054	CIE-b*	Abbrev=CIEb
120	chr5	57077252	57235294	12085	7985523	63117217	pH 24 hr post-mortem (loin)	Abbrev=pH	P-value=0.04
121	chr5	57721244	58402986	12086	7985523	63117217	Shear force	Abbrev=SHEAR	P-value=0.01
121	chr5	57721244	58402986	3991	19558279	63117217	CIE-a*	Abbrev=CIEa
121	chr5	57721244	58402986	3990	7096095	71907673	pH 24 hr post-mortem (loin)	Abbrev=pH
121	chr5	57721244	58402986	12084	7985523	63117217	Meat color-L	Abbrev=MCOLOR-L	P-value=0.0004
121	chr5	57721244	58402986	12083	7985523	63117217	Meat color-b	Abbrev=MCOLOR-b	P-value=0.004
121	chr5	57721244	58402986	3920	17031813	78579054	CIE-b*	Abbrev=CIEb
121	chr5	57721244	58402986	101	33251630	94763337	pH 24 hr post-mortem (loin)	Abbrev=pH
121	chr5	57721244	58402986	3919	17031813	78579054	CIE-b*	Abbrev=CIEb
121	chr5	57721244	58402986	9573	19558279	63117217	Linoleic acid percentage	Abbrev=FA-C18:2	P-value=0.000011
121	chr5	57721244	58402986	3918	17031813	78579054	CIE-b*	Abbrev=CIEb
121	chr5	57721244	58402986	12085	7985523	63117217	pH 24 hr post-mortem (loin)	Abbrev=pH	P-value=0.04
122	chr5	59062022	59246633	12086	7985523	63117217	Shear force	Abbrev=SHEAR	P-value=0.01
122	chr5	59062022	59246633	3991	19558279	63117217	CIE-a*	Abbrev=CIEa
122	chr5	59062022	59246633	3990	7096095	71907673	pH 24 hr post-mortem (loin)	Abbrev=pH
122	chr5	59062022	59246633	12084	7985523	63117217	Meat color-L	Abbrev=MCOLOR-L	P-value=0.0004
122	chr5	59062022	59246633	12083	7985523	63117217	Meat color-b	Abbrev=MCOLOR-b	P-value=0.004
122	chr5	59062022	59246633	3920	17031813	78579054	CIE-b*	Abbrev=CIEb
122	chr5	59062022	59246633	101	33251630	94763337	pH 24 hr post-mortem (loin)	Abbrev=pH
122	chr5	59062022	59246633	3919	17031813	78579054	CIE-b*	Abbrev=CIEb
122	chr5	59062022	59246633	9573	19558279	63117217	Linoleic acid percentage	Abbrev=FA-C18:2	P-value=0.000011
122	chr5	59062022	59246633	3918	17031813	78579054	CIE-b*	Abbrev=CIEb
122	chr5	59062022	59246633	12085	7985523	63117217	pH 24 hr post-mortem (loin)	Abbrev=pH	P-value=0.04
123	chr5	76448122	76781248	3113	65585163	77055629	Unsaturated fatty acid content	Abbrev=FA-UI	P-value=<0.01
123	chr5	76448122	76781248	12093	63117217	85756451	Ham weight	Abbrev=HAMWT	P-value=0.02
123	chr5	76448122	76781248	3872	68590401	86316071	Shear force	Abbrev=SHEAR
123	chr5	76448122	76781248	3114	65585163	77055629	Total saturated fatty acids	Abbrev=SFA
123	chr5	76448122	76781248	3920	17031813	78579054	CIE-b*	Abbrev=CIEb
123	chr5	76448122	76781248	3128	65585163	77055629	Unsaturated fatty acid content	Abbrev=FA-UI	P-value=<0.01
123	chr5	76448122	76781248	12090	63117217	85756451	Japanese color scale	Abbrev=mcolor	P-value=0.05
123	chr5	76448122	76781248	101	33251630	94763337	pH 24 hr post-mortem (loin)	Abbrev=pH
123	chr5	76448122	76781248	3919	17031813	78579054	CIE-b*	Abbrev=CIEb
123	chr5	76448122	76781248	12088	63117217	85756451	Meat color OPTO	Abbrev=COLORO	P-value=0.04
123	chr5	76448122	76781248	4208	63117217	85756451	subjective abnormal odor	Abbrev=ABODOR
123	chr5	76448122	76781248	12087	63117217	85756451	Meat color-L	Abbrev=MCOLOR-L	P-value=0.02
123	chr5	76448122	76781248	3918	17031813	78579054	CIE-b*	Abbrev=CIEb
123	chr5	76448122	76781248	382	71412803	92844460	Ham weight	Abbrev=HAMWT	P-value=<0.001
123	chr5	76448122	76781248	12089	63117217	85756451	Meat color OPTO	Abbrev=COLORO	P-value=0.04
124	chr5	88318935	88563475	97	77181014	106289107	Meat color-L	Abbrev=MCOLOR-L
124	chr5	88318935	88563475	983	85756451	91051340	Conductivity 24 hours post-mortem	Abbrev=COND
124	chr5	88318935	88563475	98	83434554	106289107	pH 24 hr post-mortem (loin)	Abbrev=pH
124	chr5	88318935	88563475	101	33251630	94763337	pH 24 hr post-mortem (loin)	Abbrev=pH
124	chr5	88318935	88563475	382	71412803	92844460	Ham weight	Abbrev=HAMWT	P-value=<0.001
124	chr5	88318935	88563475	9581	85756451	94763337	Linolenic acid percentage	Abbrev=FA-C18:3	P-value=7.1E-7
125	chr5	96306166	96373686	9852	94763337	106289107	pH 24 hr post-mortem (loin)	Abbrev=pH	P-value=0.0273
125	chr5	96306166	96373686	97	77181014	106289107	Meat color-L	Abbrev=MCOLOR-L
125	chr5	96306166	96373686	100	94763337	106289107	Meat color-L	Abbrev=MCOLOR-L
125	chr5	96306166	96373686	3313	91051340	97590125	Cooking loss	Abbrev=COOKL
125	chr5	96306166	96373686	3781	91051340	97590125	Water holding capacity	Abbrev=WHC	P-value=<0.05
125	chr5	96306166	96373686	9851	94763337	106289107	pH 45 minutes post mortem	Abbrev=pH	P-value=0.0358
125	chr5	96306166	96373686	98	83434554	106289107	pH 24 hr post-mortem (loin)	Abbrev=pH
125	chr5	96306166	96373686	99	94763337	106289107	Meat color-L	Abbrev=MCOLOR-L
126	chr5	96822589	97129704	9852	94763337	106289107	pH 24 hr post-mortem (loin)	Abbrev=pH	P-value=0.0273
126	chr5	96822589	97129704	97	77181014	106289107	Meat color-L	Abbrev=MCOLOR-L
126	chr5	96822589	97129704	100	94763337	106289107	Meat color-L	Abbrev=MCOLOR-L
126	chr5	96822589	97129704	3313	91051340	97590125	Cooking loss	Abbrev=COOKL
126	chr5	96822589	97129704	3781	91051340	97590125	Water holding capacity	Abbrev=WHC	P-value=<0.05
126	chr5	96822589	97129704	9851	94763337	106289107	pH 45 minutes post mortem	Abbrev=pH	P-value=0.0358
126	chr5	96822589	97129704	98	83434554	106289107	pH 24 hr post-mortem (loin)	Abbrev=pH
126	chr5	96822589	97129704	99	94763337	106289107	Meat color-L	Abbrev=MCOLOR-L
127	chr5	99599014	101013243	9852	94763337	106289107	pH 24 hr post-mortem (loin)	Abbrev=pH	P-value=0.0273
127	chr5	99599014	101013243	97	77181014	106289107	Meat color-L	Abbrev=MCOLOR-L
127	chr5	99599014	101013243	100	94763337	106289107	Meat color-L	Abbrev=MCOLOR-L
127	chr5	99599014	101013243	9851	94763337	106289107	pH 45 minutes post mortem	Abbrev=pH	P-value=0.0358
127	chr5	99599014	101013243	98	83434554	106289107	pH 24 hr post-mortem (loin)	Abbrev=pH
127	chr5	99599014	101013243	99	94763337	106289107	Meat color-L	Abbrev=MCOLOR-L
128	chr6	2707144	3152461	145	119691	145311036	Intramuscular fat content	Abbrev=IMF	P-value=< 0.05
128	chr6	2707144	3152461	3923	2352681	129740986	CIE-a*	Abbrev=CIEa
128	chr6	2707144	3152461	3924	2352681	129740986	CIE-a*	Abbrev=CIEa
128	chr6	2707144	3152461	3922	2352681	129740986	CIE-a*	Abbrev=CIEa
128	chr6	2707144	3152461	3921	2352681	129740986	CIE-a*	Abbrev=CIEa
128	chr6	2707144	3152461	6005	2352681	29979924	Drip loss	Abbrev=DRIPL	P-value=<0.05
128	chr6	2707144	3152461	3236	0	91526589	Meat color-a	Abbrev=MCOLOR-a
128	chr6	2707144	3152461	6004	2352681	29979924	Conductivity 24 hours postmortem (loin)	Abbrev=cond	P-value=<0.01
129	chr6	10012272	10041550	4041	6734012	12391555	Hematin pigmentation	Abbrev=mcolor	P-value=<0.01
129	chr6	10012272	10041550	145	119691	145311036	Intramuscular fat content	Abbrev=IMF	P-value=< 0.05
129	chr6	10012272	10041550	367	3913775	14271713	Intramuscular fat content	Abbrev=IMF	Model=Maternally imprinted
129	chr6	10012272	10041550	3065	9872228	35868354	Marbling	Abbrev=MARB	P-value=0.0477
129	chr6	10012272	10041550	3923	2352681	129740986	CIE-a*	Abbrev=CIEa
129	chr6	10012272	10041550	3924	2352681	129740986	CIE-a*	Abbrev=CIEa
129	chr6	10012272	10041550	4037	8332146	12485562	CIE-a*	Abbrev=CIEa	P-value=<0.01
129	chr6	10012272	10041550	3922	2352681	129740986	CIE-a*	Abbrev=CIEa
129	chr6	10012272	10041550	4224	9872228	19536155	subjective pork odor	Abbrev=PODOR
129	chr6	10012272	10041550	3064	9872228	35868354	Ham meat weight	Abbrev=HMEATWT	P-value=0.0224
129	chr6	10012272	10041550	3921	2352681	129740986	CIE-a*	Abbrev=CIEa
129	chr6	10012272	10041550	6005	2352681	29979924	Drip loss	Abbrev=DRIPL	P-value=<0.05
129	chr6	10012272	10041550	3236	0	91526589	Meat color-a	Abbrev=MCOLOR-a
129	chr6	10012272	10041550	6004	2352681	29979924	Conductivity 24 hours postmortem (loin)	Abbrev=cond	P-value=<0.01
129	chr6	10012272	10041550	3247	8744133	145613823	muscle protein percentage	Abbrev=MPROT
130	chr6	12765377	12980787	145	119691	145311036	Intramuscular fat content	Abbrev=IMF	P-value=< 0.05
130	chr6	12765377	12980787	367	3913775	14271713	Intramuscular fat content	Abbrev=IMF	Model=Maternally imprinted
130	chr6	12765377	12980787	3065	9872228	35868354	Marbling	Abbrev=MARB	P-value=0.0477
130	chr6	12765377	12980787	3923	2352681	129740986	CIE-a*	Abbrev=CIEa
130	chr6	12765377	12980787	3924	2352681	129740986	CIE-a*	Abbrev=CIEa
130	chr6	12765377	12980787	3922	2352681	129740986	CIE-a*	Abbrev=CIEa
130	chr6	12765377	12980787	4224	9872228	19536155	subjective pork odor	Abbrev=PODOR
130	chr6	12765377	12980787	3064	9872228	35868354	Ham meat weight	Abbrev=HMEATWT	P-value=0.0224
130	chr6	12765377	12980787	3921	2352681	129740986	CIE-a*	Abbrev=CIEa
130	chr6	12765377	12980787	6005	2352681	29979924	Drip loss	Abbrev=DRIPL	P-value=<0.05
130	chr6	12765377	12980787	3236	0	91526589	Meat color-a	Abbrev=MCOLOR-a
130	chr6	12765377	12980787	6004	2352681	29979924	Conductivity 24 hours postmortem (loin)	Abbrev=cond	P-value=<0.01
130	chr6	12765377	12980787	3247	8744133	145613823	muscle protein percentage	Abbrev=MPROT
131	chr6	13631695	13812780	145	119691	145311036	Intramuscular fat content	Abbrev=IMF	P-value=< 0.05
131	chr6	13631695	13812780	367	3913775	14271713	Intramuscular fat content	Abbrev=IMF	Model=Maternally imprinted
131	chr6	13631695	13812780	3065	9872228	35868354	Marbling	Abbrev=MARB	P-value=0.0477
131	chr6	13631695	13812780	3923	2352681	129740986	CIE-a*	Abbrev=CIEa
131	chr6	13631695	13812780	3924	2352681	129740986	CIE-a*	Abbrev=CIEa
131	chr6	13631695	13812780	3922	2352681	129740986	CIE-a*	Abbrev=CIEa
131	chr6	13631695	13812780	4224	9872228	19536155	subjective pork odor	Abbrev=PODOR
131	chr6	13631695	13812780	3064	9872228	35868354	Ham meat weight	Abbrev=HMEATWT	P-value=0.0224
131	chr6	13631695	13812780	3921	2352681	129740986	CIE-a*	Abbrev=CIEa
131	chr6	13631695	13812780	6005	2352681	29979924	Drip loss	Abbrev=DRIPL	P-value=<0.05
131	chr6	13631695	13812780	3236	0	91526589	Meat color-a	Abbrev=MCOLOR-a
131	chr6	13631695	13812780	6004	2352681	29979924	Conductivity 24 hours postmortem (loin)	Abbrev=cond	P-value=<0.01
131	chr6	13631695	13812780	3247	8744133	145613823	muscle protein percentage	Abbrev=MPROT
132	chr6	21076920	21199856	145	119691	145311036	Intramuscular fat content	Abbrev=IMF	P-value=< 0.05
132	chr6	21076920	21199856	3065	9872228	35868354	Marbling	Abbrev=MARB	P-value=0.0477
132	chr6	21076920	21199856	3923	2352681	129740986	CIE-a*	Abbrev=CIEa
132	chr6	21076920	21199856	3924	2352681	129740986	CIE-a*	Abbrev=CIEa
132	chr6	21076920	21199856	3922	2352681	129740986	CIE-a*	Abbrev=CIEa
132	chr6	21076920	21199856	218	19536155	73309236	Drip loss	Abbrev=DRIPL
132	chr6	21076920	21199856	2860	14271713	29979924	Ham weight	Abbrev=HAMWT
132	chr6	21076920	21199856	3064	9872228	35868354	Ham meat weight	Abbrev=HMEATWT	P-value=0.0224
132	chr6	21076920	21199856	3921	2352681	129740986	CIE-a*	Abbrev=CIEa
132	chr6	21076920	21199856	6005	2352681	29979924	Drip loss	Abbrev=DRIPL	P-value=<0.05
132	chr6	21076920	21199856	3236	0	91526589	Meat color-a	Abbrev=MCOLOR-a
132	chr6	21076920	21199856	6004	2352681	29979924	Conductivity 24 hours postmortem (loin)	Abbrev=cond	P-value=<0.01
132	chr6	21076920	21199856	5546	16452781	35210299	Muscle moisture percentage	Abbrev=MMP	P-value=<0.05
132	chr6	21076920	21199856	3247	8744133	145613823	muscle protein percentage	Abbrev=MPROT
133	chr6	29288578	29414327	145	119691	145311036	Intramuscular fat content	Abbrev=IMF	P-value=< 0.05
133	chr6	29288578	29414327	17798	23378630	35868354	CIE-a*	Abbrev=CIEa	P-value=<0.01
133	chr6	29288578	29414327	3065	9872228	35868354	Marbling	Abbrev=MARB	P-value=0.0477
133	chr6	29288578	29414327	3923	2352681	129740986	CIE-a*	Abbrev=CIEa
133	chr6	29288578	29414327	17799	23378630	35868354	CIE-b*	Abbrev=CIEb	P-value=<0.01
133	chr6	29288578	29414327	3924	2352681	129740986	CIE-a*	Abbrev=CIEa
133	chr6	29288578	29414327	3922	2352681	129740986	CIE-a*	Abbrev=CIEa
133	chr6	29288578	29414327	3808	23378630	32048098	chew score	Abbrev=CHEW
133	chr6	29288578	29414327	218	19536155	73309236	Drip loss	Abbrev=DRIPL
133	chr6	29288578	29414327	5547	27501933	44696115	Drip loss	Abbrev=DRIPL	P-value=<0.05
133	chr6	29288578	29414327	2860	14271713	29979924	Ham weight	Abbrev=HAMWT
133	chr6	29288578	29414327	2944	25634820	32048098	pH 24 hr post mortem (ham)	Abbrev=pH
133	chr6	29288578	29414327	3064	9872228	35868354	Ham meat weight	Abbrev=HMEATWT	P-value=0.0224
133	chr6	29288578	29414327	3921	2352681	129740986	CIE-a*	Abbrev=CIEa
133	chr6	29288578	29414327	6005	2352681	29979924	Drip loss	Abbrev=DRIPL	P-value=<0.05
133	chr6	29288578	29414327	3236	0	91526589	Meat color-a	Abbrev=MCOLOR-a
133	chr6	29288578	29414327	6004	2352681	29979924	Conductivity 24 hours postmortem (loin)	Abbrev=cond	P-value=<0.01
133	chr6	29288578	29414327	5548	24117648	44696115	45 min-3 hr pH decline	Abbrev=pH	P-value=<0.05
133	chr6	29288578	29414327	5546	16452781	35210299	Muscle moisture percentage	Abbrev=MMP	P-value=<0.05
133	chr6	29288578	29414327	3247	8744133	145613823	muscle protein percentage	Abbrev=MPROT
134	chr6	50432684	50638891	1013	29979924	116295116	Conductivity 24 hours post-mortem	Abbrev=COND
134	chr6	50432684	50638891	145	119691	145311036	Intramuscular fat content	Abbrev=IMF	P-value=< 0.05
134	chr6	50432684	50638891	1247	35686257	89620789	Conductivity 24 hours post-mortem	Abbrev=COND
134	chr6	50432684	50638891	3923	2352681	129740986	CIE-a*	Abbrev=CIEa
134	chr6	50432684	50638891	3845	37262531	85846150	pH for Longissmus Dorsi	Abbrev=pH
134	chr6	50432684	50638891	3924	2352681	129740986	CIE-a*	Abbrev=CIEa
134	chr6	50432684	50638891	992	45448178	116295116	Conductivity 24 hours post-mortem	Abbrev=COND
134	chr6	50432684	50638891	3850	37262531	85846150	Water holding capacity	Abbrev=WHC
134	chr6	50432684	50638891	691	29979924	117131464	tenderness score	Abbrev=TEND
134	chr6	50432684	50638891	3239	43756036	143147645	Marbling	Abbrev=MARB
134	chr6	50432684	50638891	3922	2352681	129740986	CIE-a*	Abbrev=CIEa
134	chr6	50432684	50638891	4169	36902441	144673744	Intramuscular fat content	Abbrev=IMF	P-value=<0.001
134	chr6	50432684	50638891	1015	45448178	116295116	pH 45 minutes post mortem	Abbrev=pH
134	chr6	50432684	50638891	993	45448178	116295116	Conductivity 45 minutes post-mortem	Abbrev=COND
134	chr6	50432684	50638891	150	32048098	147379210	Intramuscular fat content	Abbrev=IMF	P-value=<0.001
134	chr6	50432684	50638891	218	19536155	73309236	Drip loss	Abbrev=DRIPL
134	chr6	50432684	50638891	3237	29979924	66533116	Meat color score	Abbrev=mcolor
134	chr6	50432684	50638891	819	35686257	69698783	Ham weight	Abbrev=HAMWT	BNP1
134	chr6	50432684	50638891	782	37262531	85846150	pH for Longissmus Dorsi	Abbrev=pH
134	chr6	50432684	50638891	3238	29979924	66533116	Shear force	Abbrev=SHEAR
134	chr6	50432684	50638891	4219	44290269	146365886	subjective boar flavor in lean	Abbrev=BFLLEAN
134	chr6	50432684	50638891	151	32048098	147379210	Intramuscular fat content	Abbrev=IMF	P-value=<0.001
134	chr6	50432684	50638891	787	37262531	85846150	Water holding capacity	Abbrev=WHC
134	chr6	50432684	50638891	1245	35686257	89620789	Conductivity 24 hours post-mortem	Abbrev=COND
134	chr6	50432684	50638891	688	29979924	117131464	Smell intensity	Abbrev=ISMELL
134	chr6	50432684	50638891	3921	2352681	129740986	CIE-a*	Abbrev=CIEa
134	chr6	50432684	50638891	7616	50479760	50667776	Conductivity 24 hours postmortem (loin)	Abbrev=cond	P-value=<0.05
134	chr6	50432684	50638891	991	45448178	116295116	Meat color-a	Abbrev=MCOLOR-a
134	chr6	50432684	50638891	3240	45448178	143147645	Muscle fat content	Abbrev=FCON
134	chr6	50432684	50638891	12675	50479760	51368088	Drip loss	Abbrev=DRIPL	P-value=<0.05
134	chr6	50432684	50638891	3236	0	91526589	Meat color-a	Abbrev=MCOLOR-a
134	chr6	50432684	50638891	1014	45448178	116295116	Conductivity 45 minutes post-mortem	Abbrev=COND
134	chr6	50432684	50638891	3247	8744133	145613823	muscle protein percentage	Abbrev=MPROT
134	chr6	50432684	50638891	989	45448178	116295116	Conductivity 45 minutes post-mortem	Abbrev=COND
134	chr6	50432684	50638891	998	44696115	51180073	Ham weight	Abbrev=HAMWT
134	chr6	50432684	50638891	994	45448178	116295116	pH 45 minutes post mortem	Abbrev=pH
135	chr6	68937295	69006213	12047	52757738	116483132	muscle protein percentage	Abbrev=MPROT	P-value=0.008
135	chr6	68937295	69006213	1013	29979924	116295116	Conductivity 24 hours post-mortem	Abbrev=COND
135	chr6	68937295	69006213	12054	52757738	116483132	Marbling	Abbrev=MARB	P-value=0.035
135	chr6	68937295	69006213	163	66533116	116483132	Intramuscular fat content	Abbrev=IMF	P-value=.000001
135	chr6	68937295	69006213	145	119691	145311036	Intramuscular fat content	Abbrev=IMF	P-value=< 0.05
135	chr6	68937295	69006213	1022	51180073	80217440	Ham weight	Abbrev=HAMWT
135	chr6	68937295	69006213	7231	66533116	79653393	Intramuscular fat content	Abbrev=IMF	P-value=<0.001
135	chr6	68937295	69006213	1247	35686257	89620789	Conductivity 24 hours post-mortem	Abbrev=COND
135	chr6	68937295	69006213	990	51180073	80217440	pH 24 hr post-mortem (loin)	Abbrev=pH
135	chr6	68937295	69006213	1018	51180073	80217440	Meat color-a	Abbrev=MCOLOR-a
135	chr6	68937295	69006213	3923	2352681	129740986	CIE-a*	Abbrev=CIEa
135	chr6	68937295	69006213	12053	52757738	116483132	Muscle moisture percentage	Abbrev=MMP	P-value=0.014
135	chr6	68937295	69006213	3845	37262531	85846150	pH for Longissmus Dorsi	Abbrev=pH
135	chr6	68937295	69006213	12048	52757738	116483132	Cholesterol level in meat	Abbrev=CHOL	P-value=0.039
135	chr6	68937295	69006213	3924	2352681	129740986	CIE-a*	Abbrev=CIEa
135	chr6	68937295	69006213	992	45448178	116295116	Conductivity 24 hours post-mortem	Abbrev=COND
135	chr6	68937295	69006213	1027	51180073	80217440	Ham weight	Abbrev=HAMWT
135	chr6	68937295	69006213	1017	51180073	80217440	Conductivity 45 minutes post-mortem	Abbrev=COND
135	chr6	68937295	69006213	3850	37262531	85846150	Water holding capacity	Abbrev=WHC
135	chr6	68937295	69006213	691	29979924	117131464	tenderness score	Abbrev=TEND
135	chr6	68937295	69006213	12051	52757738	116483132	tenderness score	Abbrev=TEND	P-value=0.029
135	chr6	68937295	69006213	3239	43756036	143147645	Marbling	Abbrev=MARB
135	chr6	68937295	69006213	3922	2352681	129740986	CIE-a*	Abbrev=CIEa
135	chr6	68937295	69006213	4169	36902441	144673744	Intramuscular fat content	Abbrev=IMF	P-value=<0.001
135	chr6	68937295	69006213	1015	45448178	116295116	pH 45 minutes post mortem	Abbrev=pH
135	chr6	68937295	69006213	12049	52757738	116483132	tenderness score	Abbrev=TEND	P-value=0.006
135	chr6	68937295	69006213	993	45448178	116295116	Conductivity 45 minutes post-mortem	Abbrev=COND
135	chr6	68937295	69006213	150	32048098	147379210	Intramuscular fat content	Abbrev=IMF	P-value=<0.001
135	chr6	68937295	69006213	218	19536155	73309236	Drip loss	Abbrev=DRIPL
135	chr6	68937295	69006213	819	35686257	69698783	Ham weight	Abbrev=HAMWT	BNP1
135	chr6	68937295	69006213	1016	51180073	80217440	Conductivity 24 hours post-mortem	Abbrev=COND
135	chr6	68937295	69006213	12055	52757738	116483132	Meat color score	Abbrev=mcolor	P-value=0.024
135	chr6	68937295	69006213	782	37262531	85846150	pH for Longissmus Dorsi	Abbrev=pH
135	chr6	68937295	69006213	4219	44290269	146365886	subjective boar flavor in lean	Abbrev=BFLLEAN
135	chr6	68937295	69006213	692	66533116	79653393	Intramuscular fat content	Abbrev=IMF
135	chr6	68937295	69006213	151	32048098	147379210	Intramuscular fat content	Abbrev=IMF	P-value=<0.001
135	chr6	68937295	69006213	12056	52757738	116483132	Flavor score	Abbrev=FLAV	P-value=0.024
135	chr6	68937295	69006213	787	37262531	85846150	Water holding capacity	Abbrev=WHC
135	chr6	68937295	69006213	1245	35686257	89620789	Conductivity 24 hours post-mortem	Abbrev=COND
135	chr6	68937295	69006213	688	29979924	117131464	Smell intensity	Abbrev=ISMELL
135	chr6	68937295	69006213	3921	2352681	129740986	CIE-a*	Abbrev=CIEa
135	chr6	68937295	69006213	991	45448178	116295116	Meat color-a	Abbrev=MCOLOR-a
135	chr6	68937295	69006213	3240	45448178	143147645	Muscle fat content	Abbrev=FCON
135	chr6	68937295	69006213	1019	51180073	80217440	pH 45 minutes post mortem	Abbrev=pH
135	chr6	68937295	69006213	3236	0	91526589	Meat color-a	Abbrev=MCOLOR-a
135	chr6	68937295	69006213	12046	52757738	116483132	Muscle moisture percentage	Abbrev=MMP	P-value=0.010
135	chr6	68937295	69006213	1014	45448178	116295116	Conductivity 45 minutes post-mortem	Abbrev=COND
135	chr6	68937295	69006213	1030	51180073	80217440	pH 24 hr post-mortem (loin)	Abbrev=pH
135	chr6	68937295	69006213	3247	8744133	145613823	muscle protein percentage	Abbrev=MPROT
135	chr6	68937295	69006213	12052	52757738	116483132	Flavor score	Abbrev=FLAV	P-value=0.034
135	chr6	68937295	69006213	989	45448178	116295116	Conductivity 45 minutes post-mortem	Abbrev=COND
135	chr6	68937295	69006213	994	45448178	116295116	pH 45 minutes post mortem	Abbrev=pH
135	chr6	68937295	69006213	12050	52757738	116483132	Muscle moisture percentage	Abbrev=MMP	P-value=0.006
136	chr6	86487628	86657161	12047	52757738	116483132	muscle protein percentage	Abbrev=MPROT	P-value=0.008
136	chr6	86487628	86657161	1013	29979924	116295116	Conductivity 24 hours post-mortem	Abbrev=COND
136	chr6	86487628	86657161	12054	52757738	116483132	Marbling	Abbrev=MARB	P-value=0.035
136	chr6	86487628	86657161	163	66533116	116483132	Intramuscular fat content	Abbrev=IMF	P-value=.000001
136	chr6	86487628	86657161	145	119691	145311036	Intramuscular fat content	Abbrev=IMF	P-value=< 0.05
136	chr6	86487628	86657161	1247	35686257	89620789	Conductivity 24 hours post-mortem	Abbrev=COND
136	chr6	86487628	86657161	3923	2352681	129740986	CIE-a*	Abbrev=CIEa
136	chr6	86487628	86657161	12053	52757738	116483132	Muscle moisture percentage	Abbrev=MMP	P-value=0.014
136	chr6	86487628	86657161	3698	74531339	117131464	pH for Longissmus Dorsi	Abbrev=pH	P-value=.01
136	chr6	86487628	86657161	12048	52757738	116483132	Cholesterol level in meat	Abbrev=CHOL	P-value=0.039
136	chr6	86487628	86657161	3924	2352681	129740986	CIE-a*	Abbrev=CIEa
136	chr6	86487628	86657161	992	45448178	116295116	Conductivity 24 hours post-mortem	Abbrev=COND
136	chr6	86487628	86657161	691	29979924	117131464	tenderness score	Abbrev=TEND
136	chr6	86487628	86657161	12051	52757738	116483132	tenderness score	Abbrev=TEND	P-value=0.029
136	chr6	86487628	86657161	3239	43756036	143147645	Marbling	Abbrev=MARB
136	chr6	86487628	86657161	3922	2352681	129740986	CIE-a*	Abbrev=CIEa
136	chr6	86487628	86657161	668	79653393	116483132	Intramuscular fat content	Abbrev=IMF
136	chr6	86487628	86657161	4169	36902441	144673744	Intramuscular fat content	Abbrev=IMF	P-value=<0.001
136	chr6	86487628	86657161	1015	45448178	116295116	pH 45 minutes post mortem	Abbrev=pH
136	chr6	86487628	86657161	3241	86034166	149165360	Ham weight	Abbrev=HAMWT
136	chr6	86487628	86657161	12049	52757738	116483132	tenderness score	Abbrev=TEND	P-value=0.006
136	chr6	86487628	86657161	4135	74531339	117131464	pH for Longissmus Dorsi	Abbrev=pH	P-value=<0.05
136	chr6	86487628	86657161	993	45448178	116295116	Conductivity 45 minutes post-mortem	Abbrev=COND
136	chr6	86487628	86657161	4223	74437331	135005428	subjective pork flavor in fat	Abbrev=PFLFAT
136	chr6	86487628	86657161	4139	74531339	117131464	pH for Longissmus Dorsi	Abbrev=pH	P-value=<0.05
136	chr6	86487628	86657161	150	32048098	147379210	Intramuscular fat content	Abbrev=IMF	P-value=<0.001
136	chr6	86487628	86657161	4137	74531339	117131464	pH for Semimembranosus	Abbrev=pH	P-value=<0.05
136	chr6	86487628	86657161	12055	52757738	116483132	Meat color score	Abbrev=mcolor	P-value=0.024
136	chr6	86487628	86657161	4141	74531339	117131464	Conductivity 24 hours postmortem (loin)	Abbrev=cond	P-value=<0.05
136	chr6	86487628	86657161	4219	44290269	146365886	subjective boar flavor in lean	Abbrev=BFLLEAN
136	chr6	86487628	86657161	151	32048098	147379210	Intramuscular fat content	Abbrev=IMF	P-value=<0.001
136	chr6	86487628	86657161	4140	74531339	117131464	Conductivity 45 minutes post-mortem	Abbrev=COND	P-value=<0.05
136	chr6	86487628	86657161	12056	52757738	116483132	Flavor score	Abbrev=FLAV	P-value=0.024
136	chr6	86487628	86657161	3699	74531339	117131464	pH for Semimembranosus	Abbrev=pH	P-value=.01
136	chr6	86487628	86657161	1245	35686257	89620789	Conductivity 24 hours post-mortem	Abbrev=COND
136	chr6	86487628	86657161	368	74531339	124242785	Intramuscular fat content	Abbrev=IMF
136	chr6	86487628	86657161	4136	74531339	117131464	pH for Longissmus Dorsi	Abbrev=pH	P-value=<0.01
136	chr6	86487628	86657161	688	29979924	117131464	Smell intensity	Abbrev=ISMELL
136	chr6	86487628	86657161	17556	85094087	132279199	CIE-L*	Abbrev=CIEL	P-value=<0.01
136	chr6	86487628	86657161	3921	2352681	129740986	CIE-a*	Abbrev=CIEa
136	chr6	86487628	86657161	991	45448178	116295116	Meat color-a	Abbrev=MCOLOR-a
136	chr6	86487628	86657161	3240	45448178	143147645	Muscle fat content	Abbrev=FCON
136	chr6	86487628	86657161	4138	74531339	117131464	pH for Semimembranosus	Abbrev=pH	P-value=<0.05
136	chr6	86487628	86657161	4193	74531339	117131464	Conductivity 24 hours postmortem (loin)	Abbrev=cond	P-value=<0.01
136	chr6	86487628	86657161	3236	0	91526589	Meat color-a	Abbrev=MCOLOR-a
136	chr6	86487628	86657161	12046	52757738	116483132	Muscle moisture percentage	Abbrev=MMP	P-value=0.010
136	chr6	86487628	86657161	1014	45448178	116295116	Conductivity 45 minutes post-mortem	Abbrev=COND
136	chr6	86487628	86657161	4194	74531339	117131464	Conductivity 45 minutes post-mortem	Abbrev=COND	P-value=<0.05
136	chr6	86487628	86657161	3247	8744133	145613823	muscle protein percentage	Abbrev=MPROT
136	chr6	86487628	86657161	12052	52757738	116483132	Flavor score	Abbrev=FLAV	P-value=0.034
136	chr6	86487628	86657161	989	45448178	116295116	Conductivity 45 minutes post-mortem	Abbrev=COND
136	chr6	86487628	86657161	994	45448178	116295116	pH 45 minutes post mortem	Abbrev=pH
136	chr6	86487628	86657161	12050	52757738	116483132	Muscle moisture percentage	Abbrev=MMP	P-value=0.006
137	chr6	118009798	118286246	145	119691	145311036	Intramuscular fat content	Abbrev=IMF	P-value=< 0.05
137	chr6	118009798	118286246	5550	91714605	129364954	tenderness score	Abbrev=TEND	P-value=<0.05
137	chr6	118009798	118286246	3923	2352681	129740986	CIE-a*	Abbrev=CIEa
137	chr6	118009798	118286246	5551	91714605	129364954	chew score	Abbrev=CHEW	P-value=<0.05
137	chr6	118009798	118286246	3924	2352681	129740986	CIE-a*	Abbrev=CIEa
137	chr6	118009798	118286246	314	117131464	152260387	Intramuscular fat content	Abbrev=IMF
137	chr6	118009798	118286246	164	117131464	146365886	Smell intensity	Abbrev=ISMELL
137	chr6	118009798	118286246	3239	43756036	143147645	Marbling	Abbrev=MARB
137	chr6	118009798	118286246	3922	2352681	129740986	CIE-a*	Abbrev=CIEa
137	chr6	118009798	118286246	1248	116295116	134065349	Meat color-a	Abbrev=MCOLOR-a
137	chr6	118009798	118286246	4169	36902441	144673744	Intramuscular fat content	Abbrev=IMF	P-value=<0.001
137	chr6	118009798	118286246	316	116295116	134065349	pH 45 minutes post mortem	Abbrev=pH
137	chr6	118009798	118286246	3241	86034166	149165360	Ham weight	Abbrev=HAMWT
137	chr6	118009798	118286246	315	116295116	134065349	Conductivity 24 hours post-mortem	Abbrev=COND
137	chr6	118009798	118286246	4223	74437331	135005428	subjective pork flavor in fat	Abbrev=PFLFAT
137	chr6	118009798	118286246	150	32048098	147379210	Intramuscular fat content	Abbrev=IMF	P-value=<0.001
137	chr6	118009798	118286246	1246	116295116	134065349	pH 24 hr post-mortem (loin)	Abbrev=pH
137	chr6	118009798	118286246	4219	44290269	146365886	subjective boar flavor in lean	Abbrev=BFLLEAN
137	chr6	118009798	118286246	151	32048098	147379210	Intramuscular fat content	Abbrev=IMF	P-value=<0.001
137	chr6	118009798	118286246	368	74531339	124242785	Intramuscular fat content	Abbrev=IMF
137	chr6	118009798	118286246	17556	85094087	132279199	CIE-L*	Abbrev=CIEL	P-value=<0.01
137	chr6	118009798	118286246	3921	2352681	129740986	CIE-a*	Abbrev=CIEa
137	chr6	118009798	118286246	3240	45448178	143147645	Muscle fat content	Abbrev=FCON
137	chr6	118009798	118286246	2868	116483132	135533005	Ham meat weight	Abbrev=HMEATWT
137	chr6	118009798	118286246	5549	89432773	130869081	chew score	Abbrev=CHEW	P-value=<0.05
137	chr6	118009798	118286246	3247	8744133	145613823	muscle protein percentage	Abbrev=MPROT
137	chr6	118009798	118286246	2867	116483132	135533005	Ham weight	Abbrev=HAMWT
138	chr6	121307600	121517271	145	119691	145311036	Intramuscular fat content	Abbrev=IMF	P-value=< 0.05
138	chr6	121307600	121517271	5550	91714605	129364954	tenderness score	Abbrev=TEND	P-value=<0.05
138	chr6	121307600	121517271	3923	2352681	129740986	CIE-a*	Abbrev=CIEa
138	chr6	121307600	121517271	5551	91714605	129364954	chew score	Abbrev=CHEW	P-value=<0.05
138	chr6	121307600	121517271	3924	2352681	129740986	CIE-a*	Abbrev=CIEa
138	chr6	121307600	121517271	314	117131464	152260387	Intramuscular fat content	Abbrev=IMF
138	chr6	121307600	121517271	164	117131464	146365886	Smell intensity	Abbrev=ISMELL
138	chr6	121307600	121517271	3239	43756036	143147645	Marbling	Abbrev=MARB
138	chr6	121307600	121517271	3922	2352681	129740986	CIE-a*	Abbrev=CIEa
138	chr6	121307600	121517271	1248	116295116	134065349	Meat color-a	Abbrev=MCOLOR-a
138	chr6	121307600	121517271	4169	36902441	144673744	Intramuscular fat content	Abbrev=IMF	P-value=<0.001
138	chr6	121307600	121517271	316	116295116	134065349	pH 45 minutes post mortem	Abbrev=pH
138	chr6	121307600	121517271	3241	86034166	149165360	Ham weight	Abbrev=HAMWT
138	chr6	121307600	121517271	315	116295116	134065349	Conductivity 24 hours post-mortem	Abbrev=COND
138	chr6	121307600	121517271	4223	74437331	135005428	subjective pork flavor in fat	Abbrev=PFLFAT
138	chr6	121307600	121517271	150	32048098	147379210	Intramuscular fat content	Abbrev=IMF	P-value=<0.001
138	chr6	121307600	121517271	1246	116295116	134065349	pH 24 hr post-mortem (loin)	Abbrev=pH
138	chr6	121307600	121517271	4219	44290269	146365886	subjective boar flavor in lean	Abbrev=BFLLEAN
138	chr6	121307600	121517271	151	32048098	147379210	Intramuscular fat content	Abbrev=IMF	P-value=<0.001
138	chr6	121307600	121517271	368	74531339	124242785	Intramuscular fat content	Abbrev=IMF
138	chr6	121307600	121517271	17556	85094087	132279199	CIE-L*	Abbrev=CIEL	P-value=<0.01
138	chr6	121307600	121517271	3921	2352681	129740986	CIE-a*	Abbrev=CIEa
138	chr6	121307600	121517271	3240	45448178	143147645	Muscle fat content	Abbrev=FCON
138	chr6	121307600	121517271	2868	116483132	135533005	Ham meat weight	Abbrev=HMEATWT
138	chr6	121307600	121517271	5549	89432773	130869081	chew score	Abbrev=CHEW	P-value=<0.05
138	chr6	121307600	121517271	3247	8744133	145613823	muscle protein percentage	Abbrev=MPROT
138	chr6	121307600	121517271	2867	116483132	135533005	Ham weight	Abbrev=HAMWT
139	chr6	123666521	124215753	145	119691	145311036	Intramuscular fat content	Abbrev=IMF	P-value=< 0.05
139	chr6	123666521	124215753	5550	91714605	129364954	tenderness score	Abbrev=TEND	P-value=<0.05
139	chr6	123666521	124215753	3923	2352681	129740986	CIE-a*	Abbrev=CIEa
139	chr6	123666521	124215753	5551	91714605	129364954	chew score	Abbrev=CHEW	P-value=<0.05
139	chr6	123666521	124215753	3924	2352681	129740986	CIE-a*	Abbrev=CIEa
139	chr6	123666521	124215753	314	117131464	152260387	Intramuscular fat content	Abbrev=IMF
139	chr6	123666521	124215753	164	117131464	146365886	Smell intensity	Abbrev=ISMELL
139	chr6	123666521	124215753	3239	43756036	143147645	Marbling	Abbrev=MARB
139	chr6	123666521	124215753	3922	2352681	129740986	CIE-a*	Abbrev=CIEa
139	chr6	123666521	124215753	1248	116295116	134065349	Meat color-a	Abbrev=MCOLOR-a
139	chr6	123666521	124215753	4169	36902441	144673744	Intramuscular fat content	Abbrev=IMF	P-value=<0.001
139	chr6	123666521	124215753	316	116295116	134065349	pH 45 minutes post mortem	Abbrev=pH
139	chr6	123666521	124215753	3241	86034166	149165360	Ham weight	Abbrev=HAMWT
139	chr6	123666521	124215753	315	116295116	134065349	Conductivity 24 hours post-mortem	Abbrev=COND
139	chr6	123666521	124215753	4223	74437331	135005428	subjective pork flavor in fat	Abbrev=PFLFAT
139	chr6	123666521	124215753	150	32048098	147379210	Intramuscular fat content	Abbrev=IMF	P-value=<0.001
139	chr6	123666521	124215753	1246	116295116	134065349	pH 24 hr post-mortem (loin)	Abbrev=pH
139	chr6	123666521	124215753	4219	44290269	146365886	subjective boar flavor in lean	Abbrev=BFLLEAN
139	chr6	123666521	124215753	151	32048098	147379210	Intramuscular fat content	Abbrev=IMF	P-value=<0.001
139	chr6	123666521	124215753	368	74531339	124242785	Intramuscular fat content	Abbrev=IMF
139	chr6	123666521	124215753	17556	85094087	132279199	CIE-L*	Abbrev=CIEL	P-value=<0.01
139	chr6	123666521	124215753	3921	2352681	129740986	CIE-a*	Abbrev=CIEa
139	chr6	123666521	124215753	3240	45448178	143147645	Muscle fat content	Abbrev=FCON
139	chr6	123666521	124215753	2868	116483132	135533005	Ham meat weight	Abbrev=HMEATWT
139	chr6	123666521	124215753	5549	89432773	130869081	chew score	Abbrev=CHEW	P-value=<0.05
139	chr6	123666521	124215753	3247	8744133	145613823	muscle protein percentage	Abbrev=MPROT
139	chr6	123666521	124215753	2867	116483132	135533005	Ham weight	Abbrev=HAMWT
140	chr6	128891228	129065130	145	119691	145311036	Intramuscular fat content	Abbrev=IMF	P-value=< 0.05
140	chr6	128891228	129065130	5550	91714605	129364954	tenderness score	Abbrev=TEND	P-value=<0.05
140	chr6	128891228	129065130	3923	2352681	129740986	CIE-a*	Abbrev=CIEa
140	chr6	128891228	129065130	5551	91714605	129364954	chew score	Abbrev=CHEW	P-value=<0.05
140	chr6	128891228	129065130	3924	2352681	129740986	CIE-a*	Abbrev=CIEa
140	chr6	128891228	129065130	314	117131464	152260387	Intramuscular fat content	Abbrev=IMF
140	chr6	128891228	129065130	164	117131464	146365886	Smell intensity	Abbrev=ISMELL
140	chr6	128891228	129065130	3239	43756036	143147645	Marbling	Abbrev=MARB
140	chr6	128891228	129065130	3922	2352681	129740986	CIE-a*	Abbrev=CIEa
140	chr6	128891228	129065130	1248	116295116	134065349	Meat color-a	Abbrev=MCOLOR-a
140	chr6	128891228	129065130	4169	36902441	144673744	Intramuscular fat content	Abbrev=IMF	P-value=<0.001
140	chr6	128891228	129065130	316	116295116	134065349	pH 45 minutes post mortem	Abbrev=pH
140	chr6	128891228	129065130	3241	86034166	149165360	Ham weight	Abbrev=HAMWT
140	chr6	128891228	129065130	315	116295116	134065349	Conductivity 24 hours post-mortem	Abbrev=COND
140	chr6	128891228	129065130	4223	74437331	135005428	subjective pork flavor in fat	Abbrev=PFLFAT
140	chr6	128891228	129065130	150	32048098	147379210	Intramuscular fat content	Abbrev=IMF	P-value=<0.001
140	chr6	128891228	129065130	1246	116295116	134065349	pH 24 hr post-mortem (loin)	Abbrev=pH
140	chr6	128891228	129065130	4219	44290269	146365886	subjective boar flavor in lean	Abbrev=BFLLEAN
140	chr6	128891228	129065130	151	32048098	147379210	Intramuscular fat content	Abbrev=IMF	P-value=<0.001
140	chr6	128891228	129065130	17556	85094087	132279199	CIE-L*	Abbrev=CIEL	P-value=<0.01
140	chr6	128891228	129065130	3921	2352681	129740986	CIE-a*	Abbrev=CIEa
140	chr6	128891228	129065130	3240	45448178	143147645	Muscle fat content	Abbrev=FCON
140	chr6	128891228	129065130	2868	116483132	135533005	Ham meat weight	Abbrev=HMEATWT
140	chr6	128891228	129065130	5549	89432773	130869081	chew score	Abbrev=CHEW	P-value=<0.05
140	chr6	128891228	129065130	3247	8744133	145613823	muscle protein percentage	Abbrev=MPROT
140	chr6	128891228	129065130	2867	116483132	135533005	Ham weight	Abbrev=HAMWT
141	chr6	130083282	130569596	145	119691	145311036	Intramuscular fat content	Abbrev=IMF	P-value=< 0.05
141	chr6	130083282	130569596	314	117131464	152260387	Intramuscular fat content	Abbrev=IMF
141	chr6	130083282	130569596	164	117131464	146365886	Smell intensity	Abbrev=ISMELL
141	chr6	130083282	130569596	3239	43756036	143147645	Marbling	Abbrev=MARB
141	chr6	130083282	130569596	1248	116295116	134065349	Meat color-a	Abbrev=MCOLOR-a
141	chr6	130083282	130569596	4169	36902441	144673744	Intramuscular fat content	Abbrev=IMF	P-value=<0.001
141	chr6	130083282	130569596	316	116295116	134065349	pH 45 minutes post mortem	Abbrev=pH
141	chr6	130083282	130569596	3241	86034166	149165360	Ham weight	Abbrev=HAMWT
141	chr6	130083282	130569596	315	116295116	134065349	Conductivity 24 hours post-mortem	Abbrev=COND
141	chr6	130083282	130569596	4223	74437331	135005428	subjective pork flavor in fat	Abbrev=PFLFAT
141	chr6	130083282	130569596	150	32048098	147379210	Intramuscular fat content	Abbrev=IMF	P-value=<0.001
141	chr6	130083282	130569596	1246	116295116	134065349	pH 24 hr post-mortem (loin)	Abbrev=pH
141	chr6	130083282	130569596	4219	44290269	146365886	subjective boar flavor in lean	Abbrev=BFLLEAN
141	chr6	130083282	130569596	15879	130023010	146365886	Oleic acid percentage	Abbrev=FA-C18:1
141	chr6	130083282	130569596	151	32048098	147379210	Intramuscular fat content	Abbrev=IMF	P-value=<0.001
141	chr6	130083282	130569596	17556	85094087	132279199	CIE-L*	Abbrev=CIEL	P-value=<0.01
141	chr6	130083282	130569596	3240	45448178	143147645	Muscle fat content	Abbrev=FCON
141	chr6	130083282	130569596	2868	116483132	135533005	Ham meat weight	Abbrev=HMEATWT
141	chr6	130083282	130569596	3862	129740986	146365886	Intramuscular fat content	Abbrev=IMF	P-value=0.0084
141	chr6	130083282	130569596	5549	89432773	130869081	chew score	Abbrev=CHEW	P-value=<0.05
141	chr6	130083282	130569596	3247	8744133	145613823	muscle protein percentage	Abbrev=MPROT
141	chr6	130083282	130569596	2867	116483132	135533005	Ham weight	Abbrev=HAMWT
142	chr6	135143210	135208598	145	119691	145311036	Intramuscular fat content	Abbrev=IMF	P-value=< 0.05
142	chr6	135143210	135208598	12060	135005428	146365886	Cholesterol level in meat	Abbrev=CHOL	P-value=<0.0001
142	chr6	135143210	135208598	314	117131464	152260387	Intramuscular fat content	Abbrev=IMF
142	chr6	135143210	135208598	164	117131464	146365886	Smell intensity	Abbrev=ISMELL
142	chr6	135143210	135208598	12059	135005428	146365886	Intramuscular fat content	Abbrev=IMF	P-value=0.024
142	chr6	135143210	135208598	3239	43756036	143147645	Marbling	Abbrev=MARB
142	chr6	135143210	135208598	4169	36902441	144673744	Intramuscular fat content	Abbrev=IMF	P-value=<0.001
142	chr6	135143210	135208598	3241	86034166	149165360	Ham weight	Abbrev=HAMWT
142	chr6	135143210	135208598	12058	135005428	146365886	muscle protein percentage	Abbrev=MPROT	P-value=0.031
142	chr6	135143210	135208598	150	32048098	147379210	Intramuscular fat content	Abbrev=IMF	P-value=<0.001
142	chr6	135143210	135208598	4219	44290269	146365886	subjective boar flavor in lean	Abbrev=BFLLEAN
142	chr6	135143210	135208598	15879	130023010	146365886	Oleic acid percentage	Abbrev=FA-C18:1
142	chr6	135143210	135208598	151	32048098	147379210	Intramuscular fat content	Abbrev=IMF	P-value=<0.001
142	chr6	135143210	135208598	12057	135005428	146365886	Muscle moisture percentage	Abbrev=MMP	P-value=0.003
142	chr6	135143210	135208598	3240	45448178	143147645	Muscle fat content	Abbrev=FCON
142	chr6	135143210	135208598	2868	116483132	135533005	Ham meat weight	Abbrev=HMEATWT
142	chr6	135143210	135208598	3862	129740986	146365886	Intramuscular fat content	Abbrev=IMF	P-value=0.0084
142	chr6	135143210	135208598	12061	135005428	146365886	Flavor score	Abbrev=FLAV	P-value=0.002
142	chr6	135143210	135208598	3247	8744133	145613823	muscle protein percentage	Abbrev=MPROT
142	chr6	135143210	135208598	2867	116483132	135533005	Ham weight	Abbrev=HAMWT
143	chr6	155139641	155463113	3840	146365886	155890823	muscle protein percentage	Abbrev=MPROT	P-value=<0.05
143	chr6	155139641	155463113	15877	152866277	155420784	Linoleic acid percentage	Abbrev=FA-C18:2
143	chr6	155139641	155463113	3816	146365886	155884507	Muscle fat content	Abbrev=MFCON
143	chr6	155139641	155463113	789	146365886	155890823	Muscle moisture percentage	Abbrev=MMP	P-value=<0.01
143	chr6	155139641	155463113	3852	146365886	155890823	Muscle moisture percentage	Abbrev=MMP	P-value=<0.01
143	chr6	155139641	155463113	4165	143993716	157765593	Intramuscular fat content	Abbrev=IMF	muscle and heart
146	chr7	4033259	4191064	3251	3733086	11625414	Meat color-L	Abbrev=MCOLOR-L
146	chr7	4033259	4191064	3253	3733086	11625414	muscle protein percentage	Abbrev=MPROT
146	chr7	4033259	4191064	3252	3733086	11625414	Meat color score	Abbrev=mcolor
147	chr7	21815831	21875538	386	21060322	99943040	Ham weight	Abbrev=HAMWT
147	chr7	21815831	21875538	4145	11625414	45102432	pH for Longissmus Dorsi	Abbrev=pH	P-value=<0.01
147	chr7	21815831	21875538	4183	11625414	45102432	Conductivity 45 minutes post-mortem	Abbrev=COND	P-value=<0.01
147	chr7	21815831	21875538	295	11625414	45102432	Meat color-a	Abbrev=MCOLOR-a
147	chr7	21815831	21875538	3160	18621333	45102432	Ham weight	Abbrev=HAMWT	P-value=0.05
147	chr7	21815831	21875538	4146	11625414	45102432	pH for Semimembranosus	Abbrev=pH	P-value=<0.05
147	chr7	21815831	21875538	4147	11625414	45102432	Conductivity 45 minutes post-mortem	Abbrev=COND	P-value=<0.05
147	chr7	21815831	21875538	4182	11625414	45102432	pH for Semimembranosus	Abbrev=pH	P-value=<0.05
147	chr7	21815831	21875538	3997	18621333	32380448	Shear force at first peak	Abbrev=SF1P
147	chr7	21815831	21875538	3995	18621333	32380448	CIE-L*	Abbrev=CIEL
147	chr7	21815831	21875538	4180	11625414	45102432	pH for Longissmus Dorsi	Abbrev=pH	P-value=<0.05
147	chr7	21815831	21875538	166	11625414	45102432	Smell intensity - fat	Abbrev=ISMELLF
147	chr7	21815831	21875538	790	12337141	32380448	Muscle moisture percentage	Abbrev=MMP	P-value=<0.05
147	chr7	21815831	21875538	4184	11625414	45102432	Conductivity 45 minutes post-mortem	Abbrev=COND	P-value=<0.05
147	chr7	21815831	21875538	4148	11625414	45102432	Conductivity 45 minutes post-mortem	Abbrev=COND	P-value=<0.05
147	chr7	21815831	21875538	3853	12337141	32380448	Muscle moisture percentage	Abbrev=MMP	P-value=<0.05
147	chr7	21815831	21875538	3993	18621333	32380448	Japanese color scale	Abbrev=mcolor
147	chr7	21815831	21875538	4186	11625414	45102432	pH for Semimembranosus	Abbrev=pH	P-value=<0.01
147	chr7	21815831	21875538	4181	11625414	45102432	pH for Longissmus Dorsi	Abbrev=pH	P-value=<0.01
147	chr7	21815831	21875538	4188	11625414	45102432	Conductivity 45 minutes post-mortem	Abbrev=COND	P-value=<0.01
147	chr7	21815831	21875538	4187	11625414	45102432	Conductivity 45 minutes post-mortem	Abbrev=COND	P-value=<0.05
148	chr7	30435355	30811058	9572	24805594	48448805	Palmitoleic acid percentage	Abbrev=FA-C16:1	P-value=0.00039
148	chr7	30435355	30811058	386	21060322	99943040	Ham weight	Abbrev=HAMWT
148	chr7	30435355	30811058	4145	11625414	45102432	pH for Longissmus Dorsi	Abbrev=pH	P-value=<0.01
148	chr7	30435355	30811058	4183	11625414	45102432	Conductivity 45 minutes post-mortem	Abbrev=COND	P-value=<0.01
148	chr7	30435355	30811058	295	11625414	45102432	Meat color-a	Abbrev=MCOLOR-a
148	chr7	30435355	30811058	3160	18621333	45102432	Ham weight	Abbrev=HAMWT	P-value=0.05
148	chr7	30435355	30811058	4146	11625414	45102432	pH for Semimembranosus	Abbrev=pH	P-value=<0.05
148	chr7	30435355	30811058	4147	11625414	45102432	Conductivity 45 minutes post-mortem	Abbrev=COND	P-value=<0.05
148	chr7	30435355	30811058	4182	11625414	45102432	pH for Semimembranosus	Abbrev=pH	P-value=<0.05
148	chr7	30435355	30811058	3997	18621333	32380448	Shear force at first peak	Abbrev=SF1P
148	chr7	30435355	30811058	3995	18621333	32380448	CIE-L*	Abbrev=CIEL
148	chr7	30435355	30811058	4180	11625414	45102432	pH for Longissmus Dorsi	Abbrev=pH	P-value=<0.05
148	chr7	30435355	30811058	166	11625414	45102432	Smell intensity - fat	Abbrev=ISMELLF
148	chr7	30435355	30811058	790	12337141	32380448	Muscle moisture percentage	Abbrev=MMP	P-value=<0.05
148	chr7	30435355	30811058	4184	11625414	45102432	Conductivity 45 minutes post-mortem	Abbrev=COND	P-value=<0.05
148	chr7	30435355	30811058	4148	11625414	45102432	Conductivity 45 minutes post-mortem	Abbrev=COND	P-value=<0.05
148	chr7	30435355	30811058	3853	12337141	32380448	Muscle moisture percentage	Abbrev=MMP	P-value=<0.05
148	chr7	30435355	30811058	1073	24805594	45102432	Ham weight	Abbrev=HAMWT
148	chr7	30435355	30811058	1074	24805594	45102432	Ham weight	Abbrev=HAMWT
148	chr7	30435355	30811058	3993	18621333	32380448	Japanese color scale	Abbrev=mcolor
148	chr7	30435355	30811058	4186	11625414	45102432	pH for Semimembranosus	Abbrev=pH	P-value=<0.01
148	chr7	30435355	30811058	4181	11625414	45102432	pH for Longissmus Dorsi	Abbrev=pH	P-value=<0.01
148	chr7	30435355	30811058	298	23536897	88946228	Meat color-L	Abbrev=MCOLOR-L
148	chr7	30435355	30811058	4188	11625414	45102432	Conductivity 45 minutes post-mortem	Abbrev=COND	P-value=<0.01
148	chr7	30435355	30811058	4187	11625414	45102432	Conductivity 45 minutes post-mortem	Abbrev=COND	P-value=<0.05
149	chr7	34803564	34925816	9572	24805594	48448805	Palmitoleic acid percentage	Abbrev=FA-C16:1	P-value=0.00039
149	chr7	34803564	34925816	9092	34774471	34939575	CIE-a*	Abbrev=CIEa	P-value=<0.01
149	chr7	34803564	34925816	386	21060322	99943040	Ham weight	Abbrev=HAMWT
149	chr7	34803564	34925816	4145	11625414	45102432	pH for Longissmus Dorsi	Abbrev=pH	P-value=<0.01
149	chr7	34803564	34925816	4183	11625414	45102432	Conductivity 45 minutes post-mortem	Abbrev=COND	P-value=<0.01
149	chr7	34803564	34925816	295	11625414	45102432	Meat color-a	Abbrev=MCOLOR-a
149	chr7	34803564	34925816	3160	18621333	45102432	Ham weight	Abbrev=HAMWT	P-value=0.05
149	chr7	34803564	34925816	9081	34774471	34939575	CIE-a*	Abbrev=CIEa	P-value=<0.01
149	chr7	34803564	34925816	9069	34774471	34939575	CIE-L*	Abbrev=CIEL	P-value=<0.01
149	chr7	34803564	34925816	9089	34774471	34939575	CIE-a*	Abbrev=CIEa	P-value=<0.01
149	chr7	34803564	34925816	4146	11625414	45102432	pH for Semimembranosus	Abbrev=pH	P-value=<0.05
149	chr7	34803564	34925816	4147	11625414	45102432	Conductivity 45 minutes post-mortem	Abbrev=COND	P-value=<0.05
149	chr7	34803564	34925816	4182	11625414	45102432	pH for Semimembranosus	Abbrev=pH	P-value=<0.05
149	chr7	34803564	34925816	4180	11625414	45102432	pH for Longissmus Dorsi	Abbrev=pH	P-value=<0.05
149	chr7	34803564	34925816	166	11625414	45102432	Smell intensity - fat	Abbrev=ISMELLF
149	chr7	34803564	34925816	4184	11625414	45102432	Conductivity 45 minutes post-mortem	Abbrev=COND	P-value=<0.05
149	chr7	34803564	34925816	4148	11625414	45102432	Conductivity 45 minutes post-mortem	Abbrev=COND	P-value=<0.05
149	chr7	34803564	34925816	1073	24805594	45102432	Ham weight	Abbrev=HAMWT
149	chr7	34803564	34925816	1074	24805594	45102432	Ham weight	Abbrev=HAMWT
149	chr7	34803564	34925816	9067	34774471	34939575	Meat color score	Abbrev=mcolor	P-value=<0.01
149	chr7	34803564	34925816	4186	11625414	45102432	pH for Semimembranosus	Abbrev=pH	P-value=<0.01
149	chr7	34803564	34925816	4181	11625414	45102432	pH for Longissmus Dorsi	Abbrev=pH	P-value=<0.01
149	chr7	34803564	34925816	298	23536897	88946228	Meat color-L	Abbrev=MCOLOR-L
149	chr7	34803564	34925816	4188	11625414	45102432	Conductivity 45 minutes post-mortem	Abbrev=COND	P-value=<0.01
149	chr7	34803564	34925816	4187	11625414	45102432	Conductivity 45 minutes post-mortem	Abbrev=COND	P-value=<0.05
150	chr7	50659741	51027425	302	50310118	102304856	Hematin pigmentation	Abbrev=mcolor
150	chr7	50659741	51027425	386	21060322	99943040	Ham weight	Abbrev=HAMWT
150	chr7	50659741	51027425	1075	45102432	55483470	Conductivity 24 hours post-mortem	Abbrev=COND
150	chr7	50659741	51027425	2989	48448805	99614552	Muscle moisture percentage	Abbrev=MMP	P-value=0.00075
150	chr7	50659741	51027425	298	23536897	88946228	Meat color-L	Abbrev=MCOLOR-L
151	chr7	58164747	58289006	302	50310118	102304856	Hematin pigmentation	Abbrev=mcolor
151	chr7	58164747	58289006	386	21060322	99943040	Ham weight	Abbrev=HAMWT
151	chr7	58164747	58289006	9854	55880470	105477844	pH 24 hr post-mortem (loin)	Abbrev=pH	P-value=0.0214
151	chr7	58164747	58289006	3996	55880470	107293999	Shear force	Abbrev=SHEAR
151	chr7	58164747	58289006	3994	55880470	107293999	CIE-b*	Abbrev=CIEb
151	chr7	58164747	58289006	3883	56128128	60007982	Muscle moisture percentage	Abbrev=MMP
151	chr7	58164747	58289006	2989	48448805	99614552	Muscle moisture percentage	Abbrev=MMP	P-value=0.00075
151	chr7	58164747	58289006	9853	55880470	105477844	Drip loss	Abbrev=DRIPL	P-value=0.0318
151	chr7	58164747	58289006	3998	55880470	107293999	Total shear work	Abbrev=TSW
151	chr7	58164747	58289006	298	23536897	88946228	Meat color-L	Abbrev=MCOLOR-L
152	chr7	67331012	67581515	302	50310118	102304856	Hematin pigmentation	Abbrev=mcolor
152	chr7	67331012	67581515	386	21060322	99943040	Ham weight	Abbrev=HAMWT
152	chr7	67331012	67581515	9854	55880470	105477844	pH 24 hr post-mortem (loin)	Abbrev=pH	P-value=0.0214
152	chr7	67331012	67581515	3996	55880470	107293999	Shear force	Abbrev=SHEAR
152	chr7	67331012	67581515	3994	55880470	107293999	CIE-b*	Abbrev=CIEb
152	chr7	67331012	67581515	2989	48448805	99614552	Muscle moisture percentage	Abbrev=MMP	P-value=0.00075
152	chr7	67331012	67581515	1065	64962096	105477844	pH 24 hr post-mortem (loin)	Abbrev=pH
152	chr7	67331012	67581515	9853	55880470	105477844	Drip loss	Abbrev=DRIPL	P-value=0.0318
152	chr7	67331012	67581515	3998	55880470	107293999	Total shear work	Abbrev=TSW
152	chr7	67331012	67581515	298	23536897	88946228	Meat color-L	Abbrev=MCOLOR-L
153	chr7	76291007	76463729	302	50310118	102304856	Hematin pigmentation	Abbrev=mcolor
153	chr7	76291007	76463729	386	21060322	99943040	Ham weight	Abbrev=HAMWT
153	chr7	76291007	76463729	9854	55880470	105477844	pH 24 hr post-mortem (loin)	Abbrev=pH	P-value=0.0214
153	chr7	76291007	76463729	3996	55880470	107293999	Shear force	Abbrev=SHEAR
153	chr7	76291007	76463729	3994	55880470	107293999	CIE-b*	Abbrev=CIEb
153	chr7	76291007	76463729	2989	48448805	99614552	Muscle moisture percentage	Abbrev=MMP	P-value=0.00075
153	chr7	76291007	76463729	1065	64962096	105477844	pH 24 hr post-mortem (loin)	Abbrev=pH
153	chr7	76291007	76463729	9853	55880470	105477844	Drip loss	Abbrev=DRIPL	P-value=0.0318
153	chr7	76291007	76463729	3998	55880470	107293999	Total shear work	Abbrev=TSW
153	chr7	76291007	76463729	298	23536897	88946228	Meat color-L	Abbrev=MCOLOR-L
154	chr7	81753305	82401282	302	50310118	102304856	Hematin pigmentation	Abbrev=mcolor
154	chr7	81753305	82401282	386	21060322	99943040	Ham weight	Abbrev=HAMWT
154	chr7	81753305	82401282	9854	55880470	105477844	pH 24 hr post-mortem (loin)	Abbrev=pH	P-value=0.0214
154	chr7	81753305	82401282	3996	55880470	107293999	Shear force	Abbrev=SHEAR
154	chr7	81753305	82401282	3994	55880470	107293999	CIE-b*	Abbrev=CIEb
154	chr7	81753305	82401282	2989	48448805	99614552	Muscle moisture percentage	Abbrev=MMP	P-value=0.00075
154	chr7	81753305	82401282	1065	64962096	105477844	pH 24 hr post-mortem (loin)	Abbrev=pH
154	chr7	81753305	82401282	9853	55880470	105477844	Drip loss	Abbrev=DRIPL	P-value=0.0318
154	chr7	81753305	82401282	3998	55880470	107293999	Total shear work	Abbrev=TSW
154	chr7	81753305	82401282	298	23536897	88946228	Meat color-L	Abbrev=MCOLOR-L
155	chr7	95803577	96022766	302	50310118	102304856	Hematin pigmentation	Abbrev=mcolor
155	chr7	95803577	96022766	386	21060322	99943040	Ham weight	Abbrev=HAMWT
155	chr7	95803577	96022766	9854	55880470	105477844	pH 24 hr post-mortem (loin)	Abbrev=pH	P-value=0.0214
155	chr7	95803577	96022766	3996	55880470	107293999	Shear force	Abbrev=SHEAR
155	chr7	95803577	96022766	3994	55880470	107293999	CIE-b*	Abbrev=CIEb
155	chr7	95803577	96022766	783	88946228	102304856	pH for Longissmus Dorsi	Abbrev=pH
155	chr7	95803577	96022766	3846	88946228	102304856	pH for Longissmus Dorsi	Abbrev=pH
155	chr7	95803577	96022766	2989	48448805	99614552	Muscle moisture percentage	Abbrev=MMP	P-value=0.00075
155	chr7	95803577	96022766	1065	64962096	105477844	pH 24 hr post-mortem (loin)	Abbrev=pH
155	chr7	95803577	96022766	9853	55880470	105477844	Drip loss	Abbrev=DRIPL	P-value=0.0318
155	chr7	95803577	96022766	3998	55880470	107293999	Total shear work	Abbrev=TSW
158	chr8	13629661	14112067	1088	10844129	26534249	Ham percentage	Abbrev=HAMP
158	chr8	13629661	14112067	1098	6063313	26534249	Conductivity 45 minutes post-mortem	Abbrev=COND
158	chr8	13629661	14112067	5441	10844129	19749801	Meat color-b	Abbrev=MCOLOR-b	Bayes-value=3.44
158	chr8	13629661	14112067	2992	10844129	29471436	pH for Longissmus Dorsi	Abbrev=pH	P-value=0.00032
158	chr8	13629661	14112067	5129	10844129	41095628	Ham weight	Abbrev=HAMWT	P-value=0.001
158	chr8	13629661	14112067	1087	10844129	26534249	Ham weight	Abbrev=HAMWT
158	chr8	13629661	14112067	17804	6651169	18349963	Ham weight	Abbrev=HAMWT	P-value=<0.05
159	chr8	23033602	23234622	15883	17320585	33671033	Stearic acid percentage	Abbrev=FA-C18:0
159	chr8	23033602	23234622	1088	10844129	26534249	Ham percentage	Abbrev=HAMP
159	chr8	23033602	23234622	1098	6063313	26534249	Conductivity 45 minutes post-mortem	Abbrev=COND
159	chr8	23033602	23234622	2992	10844129	29471436	pH for Longissmus Dorsi	Abbrev=pH	P-value=0.00032
159	chr8	23033602	23234622	5129	10844129	41095628	Ham weight	Abbrev=HAMWT	P-value=0.001
159	chr8	23033602	23234622	1087	10844129	26534249	Ham weight	Abbrev=HAMWT
159	chr8	23033602	23234622	5148	19749801	32990875	Intramuscular fat content	Abbrev=IMF	P-value=<0.05
160	chr8	23521038	23585035	15883	17320585	33671033	Stearic acid percentage	Abbrev=FA-C18:0
160	chr8	23521038	23585035	1088	10844129	26534249	Ham percentage	Abbrev=HAMP
160	chr8	23521038	23585035	1098	6063313	26534249	Conductivity 45 minutes post-mortem	Abbrev=COND
160	chr8	23521038	23585035	2992	10844129	29471436	pH for Longissmus Dorsi	Abbrev=pH	P-value=0.00032
160	chr8	23521038	23585035	5129	10844129	41095628	Ham weight	Abbrev=HAMWT	P-value=0.001
160	chr8	23521038	23585035	1087	10844129	26534249	Ham weight	Abbrev=HAMWT
160	chr8	23521038	23585035	5148	19749801	32990875	Intramuscular fat content	Abbrev=IMF	P-value=<0.05
161	chr8	23914813	24901498	15883	17320585	33671033	Stearic acid percentage	Abbrev=FA-C18:0
161	chr8	23914813	24901498	1088	10844129	26534249	Ham percentage	Abbrev=HAMP
161	chr8	23914813	24901498	1098	6063313	26534249	Conductivity 45 minutes post-mortem	Abbrev=COND
[truncated: 1,287 more rows]

## Sheet: Table S7
Table S7 Information of CNVRs in Chinese normal size and minipig breeds
Table S7a Information of CNVRs in four Chinese normal size pig breeds
Chr.	CNVR Start	CNVR End	Sample ID	Type	Length
1	3216075	3253477	T1124	loss	37402
1	14600163	14664550	NX-187	gain	64387
1	20463826	20536004	LW-L9	loss	72178
1	51484339	53212237	TC-257,TC-277,TC-256,LC-0503	loss	1727898
1	76905362	77121687	NX-222,NX-174,NX-201,NX-186	loss	216325
1	77325351	78666093	LC-10,TC-263,NX-218,LC-3028,NX-174	loss	1340742
1	100223426	100579558	LW-L10,LW-L27,LW-L28,LW-L24,LW-L25,LW-L35,LW-L38,LW-L40,LW-L41,LW-L7	loss	356132
1	141670724	141938208	LC-90	loss	267484
1	146280343	146339608	LC-76	loss	59265
1	172248961	173141881	LC-40,LC-10,LC-10	loss	892920
1	178709035	178892996	LC-92	loss	183961
1	190469312	191937788	LC-10	loss	1468476
1	193610977	194293541	LC-10,LC-21,LC-22,LC-24,LC-26,LC-31,LC-34,LC-37,LC-39,LC-4,LC-40,LC-43,LC-45,LC-67,LC-84,LC-4285,LC-4694,LC-5260,LC-76,LC-57,LC-8,LC-90,LC-3307,LC-59	loss	682564
1	194987488	195271689	LC-10	loss	284201
1	200583093	200757278	TC-253,TC-257,TC-276	loss	174185
1	223043310	223213897	TC-253	loss	170587
1	234427007	234854917	LC-10	loss	427910
1	236253649	237284988	LC-10	loss	1031339
1	252505714	255072572	LC-10,NX-221,LC-28,LC-0503	loss	2566858
1	272760898	273060114	LC-3028,NX-218,LC-22,LC-67,LC-3126,T413,LC-28	loss	299216
1	282515916	282706200	LW-L35	gain	190284
1	295462741	296003591	T413	loss	540850
1	304255114	304383838	TC-270	gain	128724
2	25457790	25787366	LC-10,LW-L2	both	329576
2	25815932	25977149	NX-190,NX-181	loss	161217
2	35831507	36714801	LC-10,NX-221,NX-174,NX-222,NX-189,NX-206	loss	883294
2	38882603	38997845	NX-221	loss	115242
2	45910764	46053572	TC-263	loss	142808
2	52617048	52674728	LW-L28	loss	57680
2	93857371	94164090	TC-271,TC-262	loss	306719
2	95014748	95218528	TC-262	loss	203780
2	102754910	103333532	LC-10	loss	578622
2	107102726	107180349	LC-57	loss	77623
2	110922572	112318299	LC-10,TC-263,NX-221,TC-262,TC-277,NX-218	loss	1395727
2	117623361	118485684	LC-10	loss	862323
2	136909120	137083723	NX-213,NX-221	loss	174603
3	17401867	17428593	LC-23,LC-57,LC-3305,LC-3307,LC-4983	loss	26726
3	18690753	18742778	LW-L24	loss	52025
3	60693443	60798539	LC-39,LC-4	loss	105096
3	68872452	68984089	LC-22,LC-67,LC-90,LC-3126	loss	111637
3	93638997	93929087	LC-29,LC-57,LC-59,LC-3126,LC-4983	loss	290090
3	106445371	106573802	T413	loss	128431
3	111626632	111809084	TC-263,TC-271	loss	182452
3	117213313	117308221	LC-4,LC-83,LC-3305	gain	94908
3	135220578	135482473	TC-224,TC-225,TC-232	loss	261895
3	143975039	144035718	NX-190	loss	60679
4	1003897	1180051	LC-76	loss	176154
4	4582015	4623505	NX-189	loss	41490
4	10703277	10847739	NX-187	loss	144462
4	11030100	11080033	LC-39,LC-45	gain	49933
4	25283221	27846293	LC-10	loss	2563072
4	34649690	34965838	LC-10	loss	316148
4	39684755	39785065	TC-237	loss	100310
4	41709444	41867894	LW-L22	loss	158450
4	53485416	54270731	LC-10	loss	785315
4	55173689	55362366	LC-10	loss	188677
4	56265275	56423015	T413	loss	157740
4	59777178	59967513	LC-10	loss	190335
4	66284214	67057104	LC-10	loss	772890
4	71641306	71941276	LW-L26	loss	299970
4	74095578	74259849	NX-177,NX-175,NX-181,NX-189,NX-190,NX-209	gain	164271
4	83505695	83650711	LC-29	loss	145016
4	127271258	128032171	NX-222,NX-218,NX-221	loss	760913
5	11262998	11414459	T592,T831	loss	151461
5	11573669	11652170	NX-206	loss	78501
5	27258927	27391528	NX-174,NX-187,NX-201,NX-209,NX-212,NX-213,NX-218,TC-238,TC-262	loss	132601
5	37494117	37767528	T413	loss	273411
5	39588852	39916475	LC-3028,Y136	loss	327623
5	57077252	57235294	LC-92	loss	158042
5	57721244	58402986	LC-10	loss	681742
5	59062022	59246633	T413	loss	184611
5	96306166	96373686	NX-181,NX-189,TC-251,TC-257,TC-260,TC-256	loss	67520
5	99599014	101013243	LC-10,LW-L26,TC-235	loss	1414229
6	10012272	10041550	LC-3028	gain	29278
6	29288578	29414327	LW-L28,NX-174	loss	125749
6	118009798	118286246	LC-10	loss	276448
6	121307600	121517271	LC-10	loss	209671
6	123666521	124215753	LC-10	loss	549232
6	128891228	129065130	NX-183	loss	173902
6	130083282	130569596	TC-256,LC-10	loss	486314
7	21815831	21875538	LW-L42	loss	59707
7	34803564	34925816	TC-261	gain	122252
7	50659741	51027425	TC-256	loss	367684
7	67331012	67581515	T413	loss	250503
8	13629661	14112067	TC-263,TC-257,TC-262,TC-277,TC-267,LC-92,LC-28,LC-0503	loss	482406
8	23914813	24901498	LC-10	loss	986685
8	25948033	28118022	LC-10	loss	2169989
8	28740541	28972036	LC-10	loss	231495
8	63184512	63475654	TC-262	loss	291142
8	96557136	96651246	LW-L30	gain	94110
8	99493331	99722360	NX-186,NX-189	loss	229029
8	99899949	99969028	NX-175,NX-213,TC-259	loss	69079
8	108840104	109150564	LC-10	loss	310460
8	114348554	114583053	LC-10,TC-263	loss	234499
8	129127706	129213551	LC-10	loss	85845
8	133098927	133212829	NX-221	loss	113902
8	142938473	143011607	NX-186	loss	73134
9	1674985	1707931	NX-213	gain	32946
9	4297475	4336627	NX-211	gain	39152
9	29675316	29741635	TC-224	loss	66319
9	36559391	36673213	NX-222,LC-0503	loss	113822
9	43140950	43184416	LC-92	loss	43466
9	62083176	63029187	LW-L28	loss	946011
9	66509658	66557205	TC-232	loss	47547
9	75705239	75973705	LC-10	loss	268466
9	86506695	86677821	LC-10	loss	171126
9	108348177	108446814	LC-10,LC-0503,LC-3028	loss	98637
9	122404973	124164356	LC-10,LC-0503	loss	1759383
9	139936094	140284451	LC-10	loss	348357
9	147911317	147971830	LW-L31	gain	60513
9	148495881	148681260	LW-L22	loss	185379
10	58435503	58743631	TC-263,LW-L7,TC-262	loss	308128
11	13554303	13682732	TC-271	loss	128429
11	19434515	19546947	LC-0503	gain	112432
11	24781670	25029796	LW-L41	loss	248126
11	29125223	29212417	TC-256	loss	87194
11	45910375	46764723	LC-10	loss	854348
11	57848500	57946047	NX-221	loss	97547
11	60976002	61052892	TC-257	loss	76890
11	61796448	62480762	LC-10,T413	loss	684314
11	65366338	65876790	TC-256,LC-10	loss	510452
11	70508069	71130475	NX-174,T130,T36,T482,TC-237	gain	622406
12	5054302	5154794	LW-L10	gain	100492
12	11720468	11753823	LW-L24	gain	33355
12	28392422	28578989	NX-209,NX-210,NX-217	loss	186567
12	45246268	45304676	TC-265	gain	58408
13	15263667	15514426	LW-L17	gain	250759
13	19683797	19750520	LW-L7	loss	66723
13	44578527	44609177	LW-L19	loss	30650
13	50318095	50550982	TC-235,TC-241	loss	232887
13	70944373	71007063	LW-7,LW-L10	gain	62690
13	99849670	100035462	Y148	loss	185792
13	101512473	101722952	LC-13	loss	210479
13	139751526	139873140	LW-L17	gain	121614
13	150477118	150625248	LW-L28	gain	148130
13	156360596	156938366	LW-L28	gain	577770
13	161588754	167903653	LW-L22,LW-L17,LW-L24,LW-L26,LW-L13,LW-L27,LW-L27,LW-L17,LW-L24,LW-L26,LW-L24,LW-L27,LW-L17	gain	6314899
13	171983777	172299433	LW-L27	gain	315656
13	179392747	184454161	LW-L24,LW-L17,LC-10,LW-L17	both	5061414
13	186455702	188223724	LW-L24,LW-L17	gain	1768022
13	190321524	190742109	LW-L24,LW-L17	gain	420585
13	191245245	191811364	LW-L24	gain	566119
13	213691291	216171353	LW-L27,LW-L22,LW-L10,LW-L17,LW-L24,LW-L31,LW-L17	gain	2480062
13	217027218	217743121	LW-L27,LW-L31	gain	715903
14	5480997	5743162	TC-224	loss	262165
14	32974206	33181433	LW-L22	loss	207227
14	73559713	76660742	LC-10,LW-L13,LW-7,LW-L31	both	3101029
14	80146230	80204776	LC-76	loss	58546
14	101350552	105396349	LC-10	loss	4045797
14	119781164	119983210	LC-22,LC-67,LC-31,LC-40	loss	202046
14	129661988	129966461	LC-92	loss	304473
14	136612590	136687406	LC-10	loss	74816
14	144641313	144665611	LC-34,LC-37,LC-4694,LC-4983,LC-5260	loss	24298
14	147788275	147837742	LC-85	loss	49467
14	150266967	150409861	T482	loss	142894
15	3769717	3884370	LC-10	loss	114653
15	10336687	10573153	NX-222	loss	236466
15	23987116	24024865	Y148	loss	37749
15	42803641	42956851	Y148	gain	153210
15	69422395	70100851	LC-92	loss	678456
15	77654724	77875540	LC-10	loss	220816
15	102338125	102553832	TC-267	loss	215707
15	109196356	109557689	LC-10	loss	361333
15	127189343	128188575	LC-10	loss	999232
15	136981095	137069716	NX-214,NX-221	loss	88621
16	2745009	3066542	LC-10,TC-262	loss	321533
16	41139153	41408160	LC-10,NX-174	loss	269007
16	44390463	44429692	LW-L31,NX-177	loss	39229
16	63224766	63246541	LC-3028	loss	21775
17	15727681	15973092	NX-187	loss	245411
17	16920977	17104467	TC-263	loss	183490
17	17241870	17325007	TC-263	loss	83137
17	19595776	19884688	NX-222	loss	288912
17	31816689	31829292	LC-43	loss	12603
18	23727309	23866133	LC-29,LC-33,LC-3028	loss	138824
18	28121767	28439863	LC-10,LC-3028	loss	318096
18	28845095	29348051	TC-257,LC-92	loss	502956
18	32091507	32234894	Y136	loss	143387
18	37613752	37942900	NX-174,TC-259	loss	329148
Table S7b Information of genes in the CNVRs of four Chinese normal size pig breeds
Chr.	Ensembl Gene ID	Gene Name	Gene Start (bp)	Gene End (bp)	Gene Biotype	Strand	Category	Term	Count	%	PValue	Genes	List Total	Pop Hits	Pop Total	Fold Enrichment	Bonferroni	Benjamini	FDR
1	ENSSSCG00000005699	HMCN2	304346787	304445413	protein_coding	1	GOTERM_BP_FAT	GO:0007155~cell adhesion	16	8.16327	0.00450866	HAPLN1, EMCN, ITGB2, PCDH15, PCDH7, CTNNA3, ALCAM, HMCN2, IGSF11, BARX2, ITGB1BP1, CDH19, VCAN, ITGAD, COL11A1, DSCAM	137	700	13528	2.25702	0.994235	0.994235	7.0024
1	ENSSSCG00000005266	TMC1	252508777	252617639	protein_coding	1	GOTERM_BP_FAT	GO:0022610~biological adhesion	16	8.16327	0.00456806	HAPLN1, EMCN, ITGB2, PCDH15, PCDH7, CTNNA3, ALCAM, HMCN2, IGSF11, BARX2, ITGB1BP1, CDH19, VCAN, ITGAD, COL11A1, DSCAM	137	701	13528	2.2538	0.994615	0.926616	7.09151
1	ENSSSCG00000028996	ALDH1A1	252793170	252808540	protein_coding	1	GOTERM_BP_FAT	GO:0016337~cell-cell adhesion	9	4.59184	0.00675157	EMCN, BARX2, CDH19, ITGAD, ITGB2, PCDH15, PCDH7, COL11A1, CTNNA3	137	276	13528	3.21993	0.99956	0.923964	10.312
1	ENSSSCG00000005267	ANXA1	252989614	253007803	protein_coding	1	GOTERM_BP_FAT	GO:0006811~ion transport	16	8.16327	0.0102727	PLCZ1, TRPM6, CACNA2D1, KCND2, SLCO4C1, GRIK2, CNGB3, KCNJ3, TRPM2, ATP13A5, CNNM1, SLC17A4, ATP2A1, ANO3, SLC4A7, SLC5A12	137	768	13528	2.05718	0.999992	0.947422	15.2858
1	ENSSSCG00000005268	RORB	254616170	254671808	protein_coding	1	GOTERM_BP_FAT	GO:0032446~protein modification by small protein conjugation	6	3.06122	0.010672	WWP1, PCNP, UBE2B, ATG3, SENP7, VCPIP1	137	132	13528	4.48839	0.999995	0.913571	15.8332
1	ENSSSCG00000005269	TRPM6	254710737	254831866	protein_coding	-1	GOTERM_BP_FAT	GO:0030030~cell projection organization	10	5.10204	0.0120129	ALCAM, VCAN, RPL24, SH2B1, LPAR1, SLITRK6, UBE2B, KLHL1, SPAG16, DSCAM	137	368	13528	2.68328	0.999999	0.899569	17.6473
1	ENSSSCG00000025640	C9orf40	254937355	254944245	protein_coding	-1	GOTERM_BP_FAT	GO:0070647~protein modification by small protein conjugation or removal	6	3.06122	0.0227046	WWP1, PCNP, UBE2B, ATG3, SENP7, VCPIP1	137	160	13528	3.70292	1	0.976329	30.8546
1	ENSSSCG00000005271	C9orf41	254954110	254991565	protein_coding	-1	GOTERM_BP_FAT	GO:0016567~protein ubiquitination	5	2.55102	0.0319871	WWP1, PCNP, UBE2B, ATG3, VCPIP1	137	119	13528	4.14893	1	0.990311	40.6832
1	ENSSSCG00000005272	NMRK1	255013556	255035935	protein_coding	-1	GOTERM_BP_FAT	GO:0051603~proteolysis involved in cellular protein catabolic process	12	6.12245	0.0393994	CBLB, ANAPC5, BACE2, WWP1, UBE2G2, FBXO43, ERAP1, PCNP, UBE2B, ATG3, SENP7, VCPIP1	137	600	13528	1.97489	1	0.993879	47.574
1	ENSSSCG00000005273	OSTF1	255040336	255094990	protein_coding	1	GOTERM_BP_FAT	GO:0044257~cellular protein catabolic process	12	6.12245	0.0406064	CBLB, ANAPC5, BACE2, WWP1, UBE2G2, FBXO43, ERAP1, PCNP, UBE2B, ATG3, SENP7, VCPIP1	137	603	13528	1.96507	1	0.991173	48.6223
1	ENSSSCG00000023996	CASC4	141682597	141949823	protein_coding	1	GOTERM_BP_FAT	GO:0030001~metal ion transport	10	5.10204	0.045005	PLCZ1, TRPM6, CACNA2D1, KCND2, SLC17A4, ATP2A1, SLC4A7, KCNJ3, TRPM2, SLC5A12	137	465	13528	2.12354	1	0.991575	52.2786
1	ENSSSCG00000028089		141717295	141723599	protein_coding	1	GOTERM_BP_FAT	GO:0030163~protein catabolic process	12	6.12245	0.0488552	CBLB, ANAPC5, BACE2, WWP1, UBE2G2, FBXO43, ERAP1, PCNP, UBE2B, ATG3, SENP7, VCPIP1	137	622	13528	1.90504	1	0.991457	55.2774
1	ENSSSCG00000004691	EIF3J	141722059	141742755	protein_coding	-1	GOTERM_BP_FAT	GO:0050860~negative regulation of T cell receptor signaling pathway	2	1.02041	0.0492727	CBLB, UBASH3A	137	5	13528	39.4978	1	0.988143	55.5917
1	ENSSSCG00000004690	CTDSPL2	141757391	141797455	protein_coding	-1	GOTERM_BP_FAT	GO:0050858~negative regulation of antigen receptor-mediated signaling pathway	2	1.02041	0.0492727	CBLB, UBASH3A	137	5	13528	39.4978	1	0.988143	55.5917
1	ENSSSCG00000004990	LRFN5	191691087	191703587	protein_coding	1	GOTERM_BP_FAT	GO:0009057~macromolecule catabolic process	14	7.14286	0.0505893	ANAPC5, UBE2G2, PCNP, UBE2B, ATG3, ABCG1, SENP7, CBLB, ADAMTS9, WWP1, BACE2, FBXO43, ERAP1, VCPIP1	137	781	13528	1.77007	1	0.985462	56.5694
1	ENSSSCG00000004996	KLHL28	194967612	194997353	protein_coding	-1	GOTERM_BP_FAT	GO:0006812~cation transport	11	5.61224	0.0521696	PLCZ1, TRPM6, CACNA2D1, KCND2, SLC17A4, ATP2A1, SLC4A7, KCNJ3, TRPM2, ATP13A5, SLC5A12	137	553	13528	1.96418	1	0.983019	57.7164
1	ENSSSCG00000027765	FAM179B	194996881	195143110	protein_coding	1	GOTERM_BP_FAT	GO:0006816~calcium ion transport	5	2.55102	0.0549932	PLCZ1, TRPM6, CACNA2D1, ATP2A1, TRPM2	137	142	13528	3.47692	1	0.982291	59.6952
1	ENSSSCG00000004997	PRPF39	195153592	195185563	protein_coding	1	GOTERM_BP_FAT	GO:0007613~memory	3	1.53061	0.0583843	PTGS2, GRM7, PLCB1	137	39	13528	7.59573	1	0.982361	61.957
1	ENSSSCG00000004998		195186155	195190072	protein_coding	-1	GOTERM_BP_FAT	GO:0007093~mitotic cell cycle checkpoint	3	1.53061	0.0693442	ZWINT, RPL24, TPR	137	43	13528	6.88915	1	0.989491	68.4798
1	ENSSSCG00000004999	MIS18BP1	195196671	195219710	protein_coding	1	GOTERM_BP_FAT	GO:0007605~sensory perception of sound	4	2.04082	0.0741922	GRM7, TMC1, PCDH15, COL11A1	137	97	13528	4.07194	1	0.990239	71.0166
1	ENSSSCG00000005000	FANCM	195220255	195286683	protein_coding	-1	GOTERM_BP_FAT	GO:0030182~neuron differentiation	9	4.59184	0.0744907	ALCAM, FOXA1, PTPRR, RORB, VCAN, RPL24, SLITRK6, KLHL1, DSCAM	137	438	13528	2.029	1	0.987921	71.1664
1	ENSSSCG00000004112	SAMD5	20431406	20487312	protein_coding	-1	GOTERM_BP_FAT	GO:0043113~receptor clustering	2	1.02041	0.0776715	MUSK, GRIK2	137	8	13528	24.6861	1	0.987637	72.7178
1	ENSSSCG00000004361	GRIK2	77113353	77554767	protein_coding	1	GOTERM_BP_FAT	GO:0050954~sensory perception of mechanical stimulus	4	2.04082	0.0853026	GRM7, TMC1, PCDH15, COL11A1	137	103	13528	3.83474	1	0.990189	76.1267
1	ENSSSCG00000005020		200589507	200695217	protein_coding	1	GOTERM_BP_FAT	GO:0019932~second-messenger-mediated signaling	6	3.06122	0.0884495	GRM4, PIK3C2G, ZWINT, PIK3C3, CALCRL, CAMKK2	137	235	13528	2.52114	1	0.989889	77.4125
1	ENSSSCG00000005456	MUSK	282424654	282563435	protein_coding	1	GOTERM_BP_FAT	GO:0050856~regulation of T cell receptor signaling pathway	2	1.02041	0.0961346	CBLB, UBASH3A	137	10	13528	19.7489	1	0.991813	80.285
1	ENSSSCG00000005021	SAV1	200696535	200724445	protein_coding	-1	GOTERM_BP_FAT	GO:0000904~cell morphogenesis involved in differentiation	6	3.06122	0.0997725	ALCAM, BMP2, VCAN, RPL24, SLITRK6, DSCAM	137	244	13528	2.42814	1	0.991747	81.5219
1	ENSSSCG00000005457	LPAR1	282666496	282667881	protein_coding	-1	GOTERM_CC_FAT	GO:0005578~proteinaceous extracellular matrix	10	5.10204	0.00565503	MATN2, HMCN2, HAPLN1, ADAMTS9, CCDC80, TFF3, VCAN, MMP16, EPYC, COL11A1	132	320	12782	3.02604	0.676496	0.676496	6.85593
1	ENSSSCG00000004885	CDH19	172944636	173004780	protein_coding	1	GOTERM_CC_FAT	GO:0031012~extracellular matrix	10	5.10204	0.00907088	MATN2, HMCN2, HAPLN1, ADAMTS9, CCDC80, TFF3, VCAN, MMP16, EPYC, COL11A1	132	345	12782	2.80676	0.836892	0.596134	10.7848
1	ENSSSCG00000004779	PLCB2	146283055	146302583	protein_coding	-1	GOTERM_CC_FAT	GO:0042995~cell projection	15	7.65306	0.0120496	TRPM6, KCND2, GRIK2, ANXA1, PCDH15, CNGB3, CTNNA3, SPAG16, KLHL1, ALCAM, ARHGAP32, ITGB1BP1, GRM7, PDC, SLC4A7	132	697	12782	2.08393	0.910404	0.552531	14.0859
1	ENSSSCG00000030580		146304943	146312662	protein_coding	1	GOTERM_CC_FAT	GO:0001750~photoreceptor outer segment	3	1.53061	0.0143254	PDC, PCDH15, CNGB3	132	18	12782	16.1389	0.943378	0.512195	16.5317
1	ENSSSCG00000004023	FGFR1OP	3234135	3263726	protein_coding	-1	GOTERM_CC_FAT	GO:0005576~extracellular region	30	15.3061	0.032392	EMCN, FAM3B, HMCN2, IGSF10, CRISPLD1, TFF2, TFF3, ERAP1, TFF1, MUC15, COL11A1, ANGPTL5, NXPH1, CD200R1, DSCAM, PI15, MATN2, HAPLN1, TMPRSS2, C2CD2, BMP2, CCDC80, PCDH15, MMP16, ADAMTS9, UMODL1, TFPI, VCAN, EPYC, CHGB	132	2010	12782	1.44527	0.998574	0.730326	33.7929
1	ENSSSCG00000026454	PMAIP1	178852779	178857414	protein_coding	-1	GOTERM_CC_FAT	GO:0031513~nonmotile primary cilium	3	1.53061	0.042324	PDC, PCDH15, CNGB3	132	32	12782	9.07812	0.999817	0.761722	41.8181
1	ENSSSCG00000004269		52182578	52300219	protein_coding	-1	GOTERM_CC_FAT	GO:0005929~cilium	5	2.55102	0.0435759	PDC, ANXA1, PCDH15, CNGB3, SPAG16	132	129	12782	3.75323	0.999859	0.718213	42.7635
1	ENSSSCG00000005549		295594399	295595529	protein_coding	-1	GOTERM_CC_FAT	GO:0016021~integral to membrane	65	33.1633	0.0509493	SLCO6A1, CADM2, GRIK2, OR1J1, LPAR1, CNGB3, ANO3, ERAP1, CALCRL, MUC15, TPR, DNAJC1, DSCAM, CD200R1, TRPM6, KCND2, ATRNL1, PTPRR, MMP16, PCDH7, TRPM2, GRM4, UMODL1, BACE2, GRM7, VCAN, CD200R1L, SLITRK6, KIAA1109, EMCN, C3ORF17, CYSLTR2, SLC35A5, CSMD3, ITGB2, KCNJ3, APLP2, ZPLD1, ALCAM, STT3B, IGSF11, MUSK, SLC29A3, LRRTM3, SLC4A7, LRFN5, TMPRSS2, CACNA2D1, SLCO4C1, TMEM45B, OR5K4, C1ORF27, MGAT4…	132	5297	12782	1.18825	0.99997	0.727683	48.0507
1	ENSSSCG00000028498		295642618	295643562	protein_coding	1	GOTERM_CC_FAT	GO:0005829~cytosol	21	10.7143	0.0512646	C2CD2, PIK3C2G, ANAPC5, PFKL, UBE2G2, RPL24, ATG3, CHMP2B, ALDH1A1, RPL30, GBE1, FGFR1OP, ITGB1BP1, PIK3C3, ERAP1, UBASH3A, CPNE3, EIF3J, PLCB1, MX1, PLCB2	132	1330	12782	1.52895	0.999972	0.687642	48.2664
1	ENSSSCG00000023652		295692655	295693593	protein_coding	-1	GOTERM_CC_FAT	GO:0044421~extracellular region part	16	8.16327	0.0664786	MATN2, HAPLN1, BMP2, FAM3B, CCDC80, PCDH15, MMP16, HMCN2, ADAMTS9, TFPI, TFF3, VCAN, TFF1, EPYC, COL11A1, ANGPTL5	132	960	12782	1.61389	0.999999	0.745626	57.7481
1	ENSSSCG00000005551		295731070	295732011	protein_coding	-1	GOTERM_CC_FAT	GO:0009986~cell surface	8	4.08163	0.0668267	ALCAM, EMCN, KCND2, BACE2, PTPRR, MMP16, KCNJ3, ABCG1	132	348	12782	2.22605	0.999999	0.713852	57.945
1	ENSSSCG00000005550		295769776	295770702	protein_coding	-1	GOTERM_CC_FAT	GO:0044445~cytosolic part	5	2.55102	0.0709715	RPL30, PIK3C2G, PFKL, PIK3C3, RPL24	132	152	12782	3.18531	1	0.705005	60.2254
1	ENSSSCG00000005540		295846061	295846999	protein_coding	1	GOTERM_CC_FAT	GO:0030425~dendrite	5	2.55102	0.0865751	ARHGAP32, KCND2, GRIK2, GRM7, KLHL1	132	163	12782	2.97035	1	0.74997	67.8279
1	ENSSSCG00000028769		295948831	295949772	protein_coding	1	GOTERM_CC_FAT	GO:0044463~cell projection part	6	3.06122	0.0927444	TRPM6, ARHGAP32, KCND2, GRIK2, GRM7, SPAG16	132	234	12782	2.48291	1	0.749298	70.4457
1	ENSSSCG00000023327	OR1J1	295976681	295977619	protein_coding	-1	GOTERM_CC_FAT	GO:0009897~external side of plasma membrane	5	2.55102	0.0973032	ALCAM, EMCN, MMP16, KCNJ3, ABCG1	132	170	12782	2.84804	1	0.742848	72.2527
1	ENSSSCG00000027068		296000790	296002080	protein_coding	-1	GOTERM_CC_FAT	GO:0031224~intrinsic to membrane	65	33.1633	0.0984353	SLCO6A1, CADM2, GRIK2, OR1J1, LPAR1, CNGB3, ANO3, ERAP1, CALCRL, MUC15, TPR, DNAJC1, DSCAM, CD200R1, TRPM6, KCND2, ATRNL1, PTPRR, MMP16, PCDH7, TRPM2, GRM4, UMODL1, BACE2, GRM7, VCAN, CD200R1L, SLITRK6, KIAA1109, EMCN, C3ORF17, CYSLTR2, SLC35A5, CSMD3, ITGB2, KCNJ3, APLP2, ZPLD1, ALCAM, STT3B, IGSF11, MUSK, SLC29A3, LRRTM3, SLC4A7, LRFN5, TMPRSS2, CACNA2D1, SLCO4C1, TMEM45B, OR5K4, C1ORF27, MGAT4…	132	5485	12782	1.14752	1	0.724403	72.6854
1	ENSSSCG00000004072		14572710	14605560	protein_coding	-1	GOTERM_MF_FAT	GO:0005509~calcium ion binding	22	11.2245	0.000270955	PLCZ1, MATN2, CACNA2D1, TRPM6, ANXA1, PCDH15, MMP16, PCDH7, TRPM2, CAMKK2, RAB11FIP4, HMCN2, CBLB, UMODL1, GRM7, ATP2A1, CDH19, ANO3, VCAN, ITGAD, PLCB1, PLCB2	130	919	12983	2.39078	0.0788298	0.0788298	0.362019
1	ENSSSCG00000025230	U6	234726356	234726438	snRNA	1	GOTERM_MF_FAT	GO:0004857~enzyme inhibitor activity	8	4.08163	0.0181728	CAST, UMODL1, PDC, ANXA1, TFPI, PRPSAP1, APLP2, PI15	130	270	12983	2.95909	0.99614	0.937869	21.7647
1	ENSSSCG00000019430		253003161	253003259	miRNA	1	GOTERM_MF_FAT	GO:0043169~cation binding	54	27.551	0.0202531	PLCZ1, PTGS2, RORB, CAMKK2, HMCN2, PIK3C3, ANO3, ERAP1, PLCB1, PLCB2, MATN2, TRPM6, KCND2, PFKL, NEK10, MMP16, PCDH7, PPP1CB, TRPM2, RAB11FIP4, ADAMTS9, UMODL1, GRM7, MLLT10, ZFPM2, VCAN, CA1, POLR2K, ZBTB11, ASAP2, KCNJ3, ZNF804B, PRDM15, PRDM10, FBXO43, SLC4A7, CACNA2D1, IKZF2, C1ORF27, MGAT4C, ANXA1, PCDH15, PRPSAP1, ATP13A5, VAT1L, CBLB, GBE1, SLC17A4, ATP2A1, CDH19, RNF157, AIRE, ITGAD, SLC5…	130	4179	12983	1.29049	0.99797	0.873379	23.9543
1	ENSSSCG00000019521		51670291	51670379	miRNA	-1	GOTERM_MF_FAT	GO:0004435~phosphoinositide phospholipase C activity	3	1.53061	0.0253161	PLCZ1, PLCB1, PLCB2	130	25	12983	11.9843	0.999578	0.856639	29.0487
1	ENSSSCG00000019982		191549679	191549778	miRNA	1	GOTERM_MF_FAT	GO:0046872~metal ion binding	53	27.0408	0.0261424	PLCZ1, PTGS2, RORB, CAMKK2, HMCN2, PIK3C3, ANO3, ERAP1, PLCB1, PLCB2, MATN2, TRPM6, KCND2, PFKL, NEK10, MMP16, PCDH7, PPP1CB, TRPM2, RAB11FIP4, ADAMTS9, UMODL1, GRM7, MLLT10, ZFPM2, VCAN, CA1, POLR2K, ZBTB11, ASAP2, KCNJ3, ZNF804B, PRDM15, PRDM10, FBXO43, SLC4A7, CACNA2D1, IKZF2, C1ORF27, MGAT4C, ANXA1, PCDH15, PRPSAP1, ATP13A5, VAT1L, CBLB, SLC17A4, ATP2A1, CDH19, RNF157, AIRE, ITGAD, SLC5A12	130	4140	12983	1.27852	0.999673	0.799172	29.8494
1	ENSSSCG00000019885	SNORD127	195181258	195181343	snoRNA	1	GOTERM_MF_FAT	GO:0043167~ion binding	54	27.551	0.0268291	PLCZ1, PTGS2, RORB, CAMKK2, HMCN2, PIK3C3, ANO3, ERAP1, PLCB1, PLCB2, MATN2, TRPM6, KCND2, PFKL, NEK10, MMP16, PCDH7, PPP1CB, TRPM2, RAB11FIP4, ADAMTS9, UMODL1, GRM7, MLLT10, ZFPM2, VCAN, CA1, POLR2K, ZBTB11, ASAP2, KCNJ3, ZNF804B, PRDM15, PRDM10, FBXO43, SLC4A7, CACNA2D1, IKZF2, C1ORF27, MGAT4C, ANXA1, PCDH15, PRPSAP1, ATP13A5, VAT1L, CBLB, GBE1, SLC17A4, ATP2A1, CDH19, RNF157, AIRE, ITGAD, SLC5…	130	4241	12983	1.27162	0.999736	0.746749	30.5085
1	ENSSSCG00000019193	U6	172899359	172899461	snRNA	-1	GOTERM_MF_FAT	GO:0005543~phospholipid binding	6	3.06122	0.0316864	ARHGAP32, PIK3C2G, ANXA1, CPNE3, PLCB2, ABCG1	130	177	12983	3.3854	0.999942	0.751862	35.0098
1	ENSSSCG00000027485	U6	190573326	190573432	snRNA	1	GOTERM_MF_FAT	GO:0004629~phospholipase C activity	3	1.53061	0.0377587	PLCZ1, PLCB1, PLCB2	130	31	12983	9.66476	0.999991	0.767255	40.2573
1	ENSSSCG00000018422	7SK	236901864	236902174	misc_RNA	-1	GOTERM_MF_FAT	GO:0008066~glutamate receptor activity	3	1.53061	0.0377587	GRM4, GRIK2, GRM7	130	31	12983	9.66476	0.999991	0.767255	40.2573
1	ENSSSCG00000018377	U6	195248757	195248851	snRNA	-1	GOTERM_MF_FAT	GO:0005216~ion channel activity	9	4.59184	0.038648	TRPM6, CACNA2D1, KCND2, GRIK2, GRM7, ANO3, KCNJ3, CNGB3, TRPM2	130	386	12983	2.32856	0.999993	0.734717	40.992
1	ENSSSCG00000020480	U6	52918792	52918896	snRNA	-1	GOTERM_MF_FAT	GO:0005262~calcium channel activity	4	2.04082	0.0439088	TRPM6, CACNA2D1, GRM7, TRPM2	130	79	12983	5.05667	0.999999	0.743475	45.1702
10	ENSSSCG00000026001	DNAJC1	58570358	58721807	protein_coding	1	GOTERM_MF_FAT	GO:0022838~substrate specific channel activity	9	4.59184	0.0449106	TRPM6, CACNA2D1, KCND2, GRIK2, GRM7, ANO3, KCNJ3, CNGB3, TRPM2	130	398	12983	2.25835	0.999999	0.717964	45.9341
10	ENSSSCG00000011085	MLLT10	58734842	58937014	protein_coding	-1	GOTERM_MF_FAT	GO:0046873~metal ion transmembrane transporter activity	8	4.08163	0.0452098	TRPM6, CACNA2D1, KCND2, GRM7, ATP2A1, KCNJ3, CNGB3, TRPM2	130	328	12983	2.43583	0.999999	0.68906	46.1603
10	ENSSSCG00000021197	7SK	58701843	58702112	misc_RNA	-1	GOTERM_MF_FAT	GO:0015267~channel activity	9	4.59184	0.0530242	TRPM6, CACNA2D1, KCND2, GRIK2, GRM7, ANO3, KCNJ3, CNGB3, TRPM2	130	412	12983	2.18161	1	0.719125	51.7679
11	ENSSSCG00000009456	KLHL1	46254531	46523692	protein_coding	-1	GOTERM_MF_FAT	GO:0022803~passive transmembrane transporter activity	9	4.59184	0.0536377	TRPM6, CACNA2D1, KCND2, GRIK2, GRM7, ANO3, KCNJ3, CNGB3, TRPM2	130	413	12983	2.17633	1	0.696741	52.1844
11	ENSSSCG00000023860		46663011	46663511	protein_coding	-1	GOTERM_MF_FAT	GO:0005261~cation channel activity	7	3.57143	0.0564437	TRPM6, CACNA2D1, KCND2, GRM7, KCNJ3, CNGB3, TRPM2	130	275	12983	2.54213	1	0.69075	54.0474
11	ENSSSCG00000009428	FAM216B	24964616	24974127	protein_coding	1	GOTERM_MF_FAT	GO:0030414~peptidase inhibitor activity	5	2.55102	0.0661331	CAST, UMODL1, TFPI, APLP2, PI15	130	153	12983	3.2637	1	0.726302	59.9765
11	ENSSSCG00000009486	SLITRK6	62018183	62020711	protein_coding	-1	GOTERM_MF_FAT	GO:0031420~alkali metal ion binding	6	3.06122	0.0770179	KCND2, SLC17A4, SLC4A7, KCNJ3, TRPM2, SLC5A12	130	228	12983	2.62814	1	0.760326	65.7886
11	ENSSSCG00000009498		70591415	70739460	protein_coding	1	GOTERM_MF_FAT	GO:0030165~PDZ domain binding	3	1.53061	0.0792918	GRIK2, GRM7, LPAR1	130	47	12983	6.37463	1	0.751083	66.8995
11	ENSSSCG00000009496		70792529	70827852	protein_coding	1	GOTERM_MF_FAT	GO:0019787~small conjugating protein ligase activity	5	2.55102	0.0835385	ANAPC5, WWP1, UBE2G2, UBE2B, ATG3	130	166	12983	3.00811	1	0.751217	68.8855
11	ENSSSCG00000026286		71066907	71081126	protein_coding	1	KEGG_PATHWAY	hsa00562:Inositol phosphate metabolism	5	2.55102	0.00196199	PLCZ1, PIK3C2G, PIK3C3, PLCB1, PLCB2	52	54	5085	9.05449	0.13186	0.13186	2.02345
11	ENSSSCG00000022549		71084180	71099507	protein_coding	1	KEGG_PATHWAY	hsa04070:Phosphatidylinositol signaling system	5	2.55102	0.00616216	PLCZ1, PIK3C2G, PIK3C3, PLCB1, PLCB2	52	74	5085	6.60733	0.359207	0.199504	6.23129
11	ENSSSCG00000009399	CYSLTR2	19465520	19487745	protein_coding	1	KEGG_PATHWAY	hsa04120:Ubiquitin mediated proteolysis	6	3.06122	0.0114717	CBLB, ANAPC5, WWP1, UBE2G2, AIRE, UBE2B	52	137	5085	4.28271	0.564273	0.241879	11.3165
11	ENSSSCG00000018211	U6	19480386	19480492	snRNA	1	KEGG_PATHWAY	hsa04114:Oocyte meiosis	5	2.55102	0.0237638	PLCZ1, ANAPC5, YWHAQ, FBXO43, PPP1CB	52	110	5085	4.44493	0.823009	0.351384	22.1463
12	ENSSSCG00000017747	RAB11FIP4	45193862	45303181	protein_coding	-1	KEGG_PATHWAY	hsa04020:Calcium signaling pathway	5	2.55102	0.0987349	PLCZ1, CYSLTR2, ATP2A1, PLCB1, PLCB2	52	176	5085	2.77808	0.999438	0.776191	66.11
12	ENSSSCG00000017184	PRPSAP1	5047787	5078220	protein_coding	1
12	ENSSSCG00000021342	QRICH2	5082798	5102875	protein_coding	1
12	ENSSSCG00000023423	UBALD2	5106878	5112447	protein_coding	-1
12	ENSSSCG00000017186	RNF157	5129871	5208328	protein_coding	1
12	ENSSSCG00000022818		28497771	28499345	protein_coding	1
12	ENSSSCG00000021572		28502803	28504752	protein_coding	1
12	ENSSSCG00000017257		11732391	11787345	protein_coding	-1
12	ENSSSCG00000018272	5S_rRNA	45280578	45280702	rRNA	-1
13	ENSSSCG00000012072	DSCAM	213656818	214029116	protein_coding	-1
13	ENSSSCG00000022949		214134927	214142596	protein_coding	1
13	ENSSSCG00000012074	BACE2	214758853	214845181	protein_coding	1
13	ENSSSCG00000011820	HRASLS	139804583	139825723	protein_coding	1
13	ENSSSCG00000026260	ATP13A5	139829967	139925608	protein_coding	-1
13	ENSSSCG00000030285		214947225	214963754	protein_coding	1
13	ENSSSCG00000024336	TMPRSS2	214974391	214983055	protein_coding	1
13	ENSSSCG00000012077	MX1	214988891	215011264	protein_coding	-1
13	ENSSSCG00000012076	MX2	215028064	215059085	protein_coding	-1
13	ENSSSCG00000023891	GRM7	70590017	71008682	protein_coding	1
13	ENSSSCG00000012075	FAM3B	215061946	215072421	protein_coding	-1
13	ENSSSCG00000012078		215141470	215159686	protein_coding	-1
13	ENSSSCG00000012082		215345058	215346952	protein_coding	1
13	ENSSSCG00000012083	RIPK4	215452667	215478472	protein_coding	-1
13	ENSSSCG00000012084	PRDM15	215498995	215544157	protein_coding	-1
13	ENSSSCG00000011717	IGSF10	99846480	99878920	protein_coding	-1
13	ENSSSCG00000025821	C2CD2	215572917	215639734	protein_coding	-1
13	ENSSSCG00000011996	PIT-I	179453213	179469328	protein_coding	1
13	ENSSSCG00000027786	ZBTB21	215675712	215688081	protein_coding	-1
13	ENSSSCG00000022290	UMODL1	215760711	215826897	protein_coding	1
13	ENSSSCG00000011997	CHMP2B	179477029	179512316	protein_coding	-1
13	ENSSSCG00000011998	VGLL3	179675990	179719567	protein_coding	1
13	ENSSSCG00000022486	CBLB	162677245	162892743	protein_coding	1
13	ENSSSCG00000011946	ALCAM	162987676	163247801	protein_coding	-1
13	ENSSSCG00000011999	CADM2	180751367	180942328	protein_coding	-1
13	ENSSSCG00000029127		182833132	182834038	protein_coding	-1
13	ENSSSCG00000027745	ABCG1	215898402	215958339	protein_coding	1
13	ENSSSCG00000022789		183834656	183877970	protein_coding	-1
13	ENSSSCG00000012000	GBE1	184018402	184112967	protein_coding	1
13	ENSSSCG00000011947	ZPLD1	166070148	166110307	protein_coding	-1
13	ENSSSCG00000011951	NFKBIZ	166744538	166776678	protein_coding	-1
13	ENSSSCG00000029384		184210770	184232276	protein_coding	-1
13	ENSSSCG00000012001		186520074	186882856	protein_coding	1
13	ENSSSCG00000011950	NXPE3	166780450	166819971	protein_coding	-1
13	ENSSSCG00000022857	TFF3	216044021	216046817	protein_coding	-1
13	ENSSSCG00000026971		166842447	166843124	protein_coding	-1
13	ENSSSCG00000011949	CEP97	166847406	166864623	protein_coding	1
13	ENSSSCG00000011952	RPL24	166892683	166899134	protein_coding	1
13	ENSSSCG00000024320	TFF2	216071494	216074626	protein_coding	-1
13	ENSSSCG00000021869	TFF1	216090743	216093915	protein_coding	-1
13	ENSSSCG00000022568		216115054	216136125	protein_coding	-1
13	ENSSSCG00000012002		187691228	187851594	protein_coding	-1
13	ENSSSCG00000029511	UBASH3A	216148481	216190620	protein_coding	1
13	ENSSSCG00000011229	STT3B	19678183	19778925	protein_coding	1
13	ENSSSCG00000025294	AIRE	217028235	217037990	protein_coding	1
13	ENSSSCG00000028197	PFKL	217047199	217070998	protein_coding	1
13	ENSSSCG00000011953	ZBTB11	166902785	166940806	protein_coding	1
13	ENSSSCG00000011955	PCNP	166955322	166971762	protein_coding	-1
13	ENSSSCG00000011956	TRMT10C	166980984	166982231	protein_coding	-1
13	ENSSSCG00000028677		166989045	167002213	protein_coding	-1
13	ENSSSCG00000021791	SENP7	167016012	167153371	protein_coding	1
13	ENSSSCG00000021687	ABI3BP	167514212	167515102	protein_coding	-1
13	ENSSSCG00000011959		167720863	167906839	protein_coding	1
13	ENSSSCG00000024500	C21orf2	217075879	217081661	protein_coding	-1
13	ENSSSCG00000023810		217085614	217086464	protein_coding	-1
13	ENSSSCG00000023762	TRPM2	217096222	217136916	protein_coding	-1
13	ENSSSCG00000021912		217142243	217143093	protein_coding	1
13	ENSSSCG00000022988	TSPEAR	217145790	217164312	protein_coding	1
13	ENSSSCG00000028768		217194244	217206840	protein_coding	-1
13	ENSSSCG00000025793		217231803	217232438	protein_coding	-1
13	ENSSSCG00000020673		217254269	217255078	protein_coding	1
13	ENSSSCG00000029038		217286302	217290677	protein_coding	1
13	ENSSSCG00000027165	UBE2G2	217375639	217390019	protein_coding	-1
13	ENSSSCG00000024026		217406419	217415364	protein_coding	-1
13	ENSSSCG00000028416		171992666	171993757	protein_coding	-1
13	ENSSSCG00000020950		172007411	172008340	protein_coding	-1
13	ENSSSCG00000026639		172132564	172133535	protein_coding	-1
13	ENSSSCG00000011986	OR5K4	172155957	172156772	protein_coding	-1
13	ENSSSCG00000020766		172179713	172180630	protein_coding	-1
13	ENSSSCG00000021296	PTTG1IP	217424357	217438220	protein_coding	-1
13	ENSSSCG00000025133	ITGB2	217446028	217475903	protein_coding	-1
13	ENSSSCG00000028571	FAM207A	217492706	217520322	protein_coding	1
13	ENSSSCG00000026654		217591773	217599641	protein_coding	1
13	ENSSSCG00000012089		217639809	217779076	protein_coding	-1
13	ENSSSCG00000011906	IGSF11	150586607	150614293	protein_coding	1
13	ENSSSCG00000030037		50463749	50470300	protein_coding	1
13	ENSSSCG00000011496	ADAMTS9	50518488	50690257	protein_coding	-1
13	ENSSSCG00000011926	CD200R1L	156623779	156665967	processed_transcript	1
13	ENSSSCG00000011945		161942966	161943373	pseudogene	1
13	ENSSSCG00000011923	C3orf17	156503350	156514581	protein_coding	1
13	ENSSSCG00000011217	NEK10	15305046	15475960	protein_coding	-1
13	ENSSSCG00000011924	GTPBP8	156516992	156533758	protein_coding	-1
13	ENSSSCG00000011925	CD200R1	156554457	156593722	protein_coding	1
13	ENSSSCG00000027975		217178925	217179699	pseudogene	-1
13	ENSSSCG00000030856	CH242-101P22.3	156554487	156665967	protein_coding	1
13	ENSSSCG00000011927	UBE2B	156760856	156761673	protein_coding	1
13	ENSSSCG00000011928	CCDC80	156787577	156826093	protein_coding	1
13	ENSSSCG00000011218	SLC4A7	15480082	15550068	protein_coding	-1
13	ENSSSCG00000011929	SLC35A5	156835760	156876809	protein_coding	-1
13	ENSSSCG00000011930	ATG3	156876874	156907029	protein_coding	1
13	ENSSSCG00000011482	C3orf67	44581185	44783481	protein_coding	-1
13	ENSSSCG00000018164	ssc-let-7c	191559336	191559429	miRNA	1
13	ENSSSCG00000020010	U6	166735074	166735179	snRNA	1
13	ENSSSCG00000026086		163229409	163229520	miRNA	1
13	ENSSSCG00000019107	7SK	172165039	172165373	misc_RNA	-1
13	ENSSSCG00000030085	SNORA70	181594245	181594333	snoRNA	1
13	ENSSSCG00000025501	5S_rRNA	167058035	167058159	rRNA	-1
13	ENSSSCG00000022604	U1	163751750	163751894	snRNA	1
13	ENSSSCG00000019532	U1	163987137	163987298	snRNA	-1
13	ENSSSCG00000019839	ssc-mir-99a	191558609	191558689	miRNA	1
13	ENSSSCG00000020298	SNORA18	166254936	166255066	snoRNA	1
13	ENSSSCG00000029116	U1	163760151	163760295	snRNA	-1
13	ENSSSCG00000023694	U4	166447337	166447449	snRNA	-1
13	ENSSSCG00000024175	U6	183206202	183206308	snRNA	1
13	ENSSSCG00000028013	U6	186755478	186755584	snRNA	1
13	ENSSSCG00000028812	snoZ6	217192142	217192182	snoRNA	-1
14	ENSSSCG00000027984	ZWINT	102560761	102565212	protein_coding	1
14	ENSSSCG00000010426	PCDH15	104401815	104854168	protein_coding	1
14	ENSSSCG00000010654	ATRNL1	136580212	136886343	protein_coding	1
14	ENSSSCG00000009811		32912336	32976846	protein_coding	1
14	ENSSSCG00000029803		32986822	33071354	protein_coding	-1
14	ENSSSCG00000009814	ANAPC5	33121467	33169482	protein_coding	1
14	ENSSSCG00000010230	CTNNA3	75080133	75156748	protein_coding	-1
14	ENSSSCG00000010232	LRRTM3	76065486	76068103	protein_coding	1
14	ENSSSCG00000029618		76642321	76659926	protein_coding	-1
14	ENSSSCG00000009815	CAMKK2	33175171	33229777	protein_coding	1
14	ENSSSCG00000010277	SLC29A3	80113947	80157534	protein_coding	1
14	ENSSSCG00000010536	CNNM1	119925345	119987598	protein_coding	1
14	ENSSSCG00000018468		75678773	75678867	miRNA	-1
14	ENSSSCG00000021667	U6	136677019	136677125	snRNA	-1
14	ENSSSCG00000018795	SNORA25	5741328	5741456	snoRNA	-1
14	ENSSSCG00000027993	U6	119790017	119790121	snRNA	1
14	ENSSSCG00000028189	U6	75213652	75213758	snRNA	-1
15	ENSSSCG00000016164	IKZF2	127685830	127740305	protein_coding	-1
15	ENSSSCG00000016166	SPAG16	128031334	128078907	protein_coding	1
15	ENSSSCG00000016032	TFPI	102537570	102599793	protein_coding	-1
15	ENSSSCG00000015668	ORC4	3748134	3822904	protein_coding	1
15	ENSSSCG00000015669	ACVR2	3828378	3911122	protein_coding	-1
15	ENSSSCG00000015870	KCNJ3	69329720	69480897	protein_coding	1
15	ENSSSCG00000016031	CALCRL	102429017	102469728	protein_coding	-1
15	ENSSSCG00000020303	7SK	77669461	77669834	misc_RNA	1
15	ENSSSCG00000019992	U2	3807371	3807557	snRNA	-1
15	ENSSSCG00000023959	U5	102485222	102485273	snRNA	1
16	ENSSSCG00000020281	RNaseP_nuc	44422852	44423217	misc_RNA	1
16	ENSSSCG00000018875	ssc-mir-582	41335747	41335844	miRNA	1
17	ENSSSCG00000007045	CHGB	15800454	15870087	protein_coding	1
17	ENSSSCG00000007046	TRMT6	15884268	15896915	protein_coding	-1
17	ENSSSCG00000007047	MCM8	15920503	15943915	protein_coding	1
17	ENSSSCG00000022670	BMP2	17052609	17062958	protein_coding	1
17	ENSSSCG00000007056	PLCB1	19691509	19860912	protein_coding	1
17	ENSSSCG00000028257		31588820	31830852	protein_coding	1
17	ENSSSCG00000019559	5S_rRNA	17022302	17022417	rRNA	1
18	ENSSSCG00000016621	KCND2	28125335	28126450	protein_coding	-1
18	ENSSSCG00000016637	TFEC	32208623	32286915	protein_coding	1
18	ENSSSCG00000026444		37894111	37894190	miRNA	1
2	ENSSSCG00000014136	VCAN	93783042	93895497	protein_coding	1
2	ENSSSCG00000014170	CAST	106934106	107128389	protein_coding	1
2	ENSSSCG00000013337		35864281	35883381	protein_coding	-1
2	ENSSSCG00000013338	SLC5A12	36165328	36217735	protein_coding	1
2	ENSSSCG00000013339	ANO3	36225783	36430350	protein_coding	-1
2	ENSSSCG00000014171	ERAP1	107133359	107167934	protein_coding	-1
2	ENSSSCG00000014137	HAPLN1	93942378	93981389	protein_coding	-1
2	ENSSSCG00000013340	MUC15	36290469	36301756	protein_coding	1
2	ENSSSCG00000013384		45928602	46135191	protein_coding	1
2	ENSSSCG00000014182	SLCO4C1	111910757	111981781	protein_coding	-1
2	ENSSSCG00000014183	SLCO6A1	112016541	112091668	protein_coding	-1
2	ENSSSCG00000028260		52589663	52855080	protein_coding	1
2	ENSSSCG00000014190		117651536	117936302	protein_coding	-1
2	ENSSSCG00000014191		118230893	118454133	protein_coding	1
2	ENSSSCG00000014192		118320459	118321062	protein_coding	1
2	ENSSSCG00000030555		94078829	94078922	miRNA	-1
2	ENSSSCG00000020110	5S_rRNA	112133096	112133211	rRNA	1
2	ENSSSCG00000025927		137080627	137080714	miRNA	-1
2	ENSSSCG00000018493		36161330	36161419	miRNA	-1
2	ENSSSCG00000029233		102982091	102982189	miRNA	1
2	ENSSSCG00000018913	7SK	102990045	102990370	misc_RNA	1
2	ENSSSCG00000018405	5S_rRNA	94045189	94045275	rRNA	1
3	ENSSSCG00000021845	ATXN2L	18691930	18703400	protein_coding	1
3	ENSSSCG00000007803	TUFM	18706410	18710027	protein_coding	-1
3	ENSSSCG00000030147	TRMT61B	117217369	117220542	protein_coding	1
3	ENSSSCG00000008538	RINGO	117219574	117244540	protein_coding	-1
3	ENSSSCG00000008540	PPP1CB	117257007	117275131	protein_coding	1
3	ENSSSCG00000008539		117279555	117287358	protein_coding	1
3	ENSSSCG00000007804	SH2B1	18718010	18728428	protein_coding	1
3	ENSSSCG00000007805	ATP2A1	18733279	18753571	protein_coding	1
3	ENSSSCG00000029313	ITGB1BP1	135174175	135295782	protein_coding	1
3	ENSSSCG00000008639		135176525	135222600	protein_coding	-1
3	ENSSSCG00000008638	YWHAQ	135246378	135278741	protein_coding	-1
3	ENSSSCG00000008642	ASAP2	135295916	135379560	protein_coding	-1
3	ENSSSCG00000028675		60714107	60726984	protein_coding	-1
3	ENSSSCG00000024091	ITGAD	17401301	17415367	protein_coding	1
3	ENSSSCG00000018475	U6	117302875	117302972	snRNA	-1
4	ENSSSCG00000006137	WWP1	55305131	55403541	protein_coding	-1
4	ENSSSCG00000006132	MMP16	53437527	53598063	protein_coding	1
4	ENSSSCG00000006134	CNGB3	55102478	55179056	protein_coding	1
4	ENSSSCG00000006135	CPNE3	55192067	55251263	protein_coding	-1
4	ENSSSCG00000006136	RMDN1	55260809	55298662	protein_coding	1
4	ENSSSCG00000006857	COL11A1	127267390	127408467	protein_coding	1
4	ENSSSCG00000006142	CA1	56358291	56369035	protein_coding	1
4	ENSSSCG00000023518		74131919	74223591	protein_coding	-1
4	ENSSSCG00000006209		74186319	74189139	protein_coding	-1
4	ENSSSCG00000024133	VCPIP1	74259677	74275186	protein_coding	1
4	ENSSSCG00000006038	ZFPM2	34232982	34739094	protein_coding	-1
4	ENSSSCG00000006067		39668745	39686887	protein_coding	-1
4	ENSSSCG00000027587		39719235	39756573	protein_coding	-1
4	ENSSSCG00000021180	POLR2K	39764915	39768384	protein_coding	-1
4	ENSSSCG00000006068	FBXO43	39772254	39787039	protein_coding	1
4	ENSSSCG00000005959	FAM49B	10801066	10859545	protein_coding	1
4	ENSSSCG00000006956		1023359	1026005	protein_coding	1
4	ENSSSCG00000006954		1039936	1047372	protein_coding	1
4	ENSSSCG00000006171	CRISPLD1	66613220	66662220	protein_coding	-1
4	ENSSSCG00000006172	PI15	66776708	66802989	protein_coding	-1
4	ENSSSCG00000006078		41669216	41808508	protein_coding	-1
4	ENSSSCG00000006081	RPL30	41705581	41709618	protein_coding	1
4	ENSSSCG00000006082	MATN2	41734184	41746860	protein_coding	-1
4	ENSSSCG00000006079	HRSP12	41807820	41817911	protein_coding	1
4	ENSSSCG00000006080	C8orf47	41827650	41833182	protein_coding	-1
4	ENSSSCG00000006948	MROH6	1047605	1052341	protein_coding	1
4	ENSSSCG00000006955	GSDMD	1054261	1057775	protein_coding	-1
4	ENSSSCG00000025742		26834084	26836262	protein_coding	-1
4	ENSSSCG00000031031	CSMD3	27673913	27766733	protein_coding	1
4	ENSSSCG00000028265		1068280	1100804	protein_coding	-1
4	ENSSSCG00000006957	RHPN1	1122867	1131858	protein_coding	1
4	ENSSSCG00000019239	7SK	26446704	26447002	misc_RNA	-1
4	ENSSSCG00000026312		27387413	27387503	miRNA	-1
4	ENSSSCG00000020681		27248765	27248855	miRNA	-1
4	ENSSSCG00000020360	U6	26157899	26157999	snRNA	1
4	ENSSSCG00000019246		34742495	34742644	miRNA	1
4	ENSSSCG00000018586	SNORA9	74205065	74205196	snoRNA	1
5	ENSSSCG00000000931	MGAT4C	100820116	101008693	protein_coding	1
5	ENSSSCG00000025969	PTPRR	37376180	37645956	protein_coding	-1
5	ENSSSCG00000000596		59187848	59188202	pseudogene	-1
5	ENSSSCG00000000588		57056542	57145230	protein_coding	-1
5	ENSSSCG00000000590	PLCZ1	57680677	57724905	protein_coding	1
5	ENSSSCG00000000591	PIK3C2G	57747752	58107859	protein_coding	-1
5	ENSSSCG00000000593		58163512	58164713	protein_coding	-1
5	ENSSSCG00000000594	RERGL	58236575	58242816	protein_coding	1
5	ENSSSCG00000026671		11647772	11716054	protein_coding	-1
5	ENSSSCG00000000918	EPYC	96320060	96355948	protein_coding	1
5	ENSSSCG00000000919	CCER1	96363644	96364864	protein_coding	1
5	ENSSSCG00000019983	U4	39634722	39634803	snRNA	1
5	ENSSSCG00000020056	SNORA76	11369984	11370121	snoRNA	-1
5	ENSSSCG00000028566		100312254	100312334	miRNA	1
5	ENSSSCG00000028440	U6	59147250	59147356	snRNA	-1
6	ENSSSCG00000002835	TOX3	29306598	29418995	protein_coding	1
6	ENSSSCG00000002696	VAT1L	9896814	10062187	protein_coding	-1
6	ENSSSCG00000003749	PIK3C3	117947967	118097707	protein_coding	1
6	ENSSSCG00000020141	SNORA15	10031373	10031521	snoRNA	1
7	ENSSSCG00000001940	FOXA1	67342467	67346827	protein_coding	1
7	ENSSSCG00000001941		67504659	67564944	protein_coding	-1
7	ENSSSCG00000020723		67566237	67587307	protein_coding	-1
7	ENSSSCG00000001744	TFAP2D	50994878	51057159	protein_coding	1
7	ENSSSCG00000001106	SLC17A4	21795985	21817965	protein_coding	1
7	ENSSSCG00000001107	OATV1	21858336	21885955	protein_coding	1
7	ENSSSCG00000001523	GRM4	34839241	34928071	protein_coding	-1
8	ENSSSCG00000008765	PCDH7	24323042	24333142	protein_coding	1
8	ENSSSCG00000008767		28015649	28016107	protein_coding	1
8	ENSSSCG00000009089	ADAD1	108829983	108871758	protein_coding	-1
8	ENSSSCG00000009090	KIAA1109	108893587	109077862	protein_coding	-1
8	ENSSSCG00000009173	EMCN	129169078	129176677	protein_coding	-1
8	ENSSSCG00000019200	7SK	28051156	28051485	misc_RNA	-1
8	ENSSSCG00000018455	U1	129190210	129190377	snRNA	-1
9	ENSSSCG00000015621		147877835	148015289	protein_coding	1
9	ENSSSCG00000021864		122494600	122495204	protein_coding	1
9	ENSSSCG00000014945	TAF1D	29682271	29683361	protein_coding	1
9	ENSSSCG00000014946	KIAA1731	29688042	29799302	protein_coding	-1
9	ENSSSCG00000015579	PTGS2	140251518	140260362	processed_transcript	-1
9	ENSSSCG00000015015		43174648	43222583	protein_coding	1
9	ENSSSCG00000028782		1685096	1686052	protein_coding	-1
9	ENSSSCG00000015348	NXPH1	86607783	86609535	protein_coding	1
9	ENSSSCG00000015576	TPR	139932934	139992063	protein_coding	-1
9	ENSSSCG00000015402	CACNA2D1	108068516	108551541	protein_coding	1
9	ENSSSCG00000015577	C1orf27	139992533	140033101	protein_coding	1
9	ENSSSCG00000015578	PDC	140053548	140060472	protein_coding	-1
9	ENSSSCG00000015300	ZNF804B	75921396	75930836	protein_coding	1
9	ENSSSCG00000015238	ARHGAP32	61997169	62189255	protein_coding	-1
9	ENSSSCG00000015239	BARX2	62607366	62620602	protein_coding	1
9	ENSSSCG00000015241	TMEM45B	62797348	62803102	protein_coding	1
9	ENSSSCG00000015242		62806124	62809058	protein_coding	-1
9	ENSSSCG00000021545		62817617	62822763	protein_coding	-1
9	ENSSSCG00000015243	PRDM10	62880784	62960253	protein_coding	1
9	ENSSSCG00000015244	APLP2	62965068	63035190	protein_coding	1
9	ENSSSCG00000024380		4300169	4301116	protein_coding	-1
9	ENSSSCG00000021824		4323256	4324203	protein_coding	-1
9	ENSSSCG00000014646		4333247	4334182	protein_coding	-1
9	ENSSSCG00000014978	ANGPTL5	36559113	36576174	protein_coding	-1
9	ENSSSCG00000014979	KIAA1377	36609073	36654475	protein_coding	1
9	ENSSSCG00000018329	SNORA1	29687094	29687229	snoRNA	1
9	ENSSSCG00000019451	SNORA8	29686701	29686839	snoRNA	1
9	ENSSSCG00000020138	SNORD25	123184150	123184218	snoRNA	-1
9	ENSSSCG00000019648	SNORA25	29688864	29688990	snoRNA	1
9	ENSSSCG00000018558	snoZ40	29687502	29687574	snoRNA	1
9	ENSSSCG00000018303	snoU2_19	29696477	29696556	snoRNA	-1
9	ENSSSCG00000019283	SNORD5	29685614	29685687	snoRNA	1
9	ENSSSCG00000020158	U3	123186145	123186234	snoRNA	-1
9	ENSSSCG00000019034	ssc-mir-29b-2	148552438	148552518	miRNA	1
9	ENSSSCG00000019663	ssc-mir-29c	148552997	148553084	miRNA	1
9	ENSSSCG00000019977	SNORA32	29688455	29688576	snoRNA	1
9	ENSSSCG00000020406	SNORD112	62715752	62715823	snoRNA	1
9	ENSSSCG00000018178	SNORA40	29684155	29684282	snoRNA	1
9	ENSSSCG00000018225	SNORA18	29685341	29685471	snoRNA	1
Table S7c Information of CNVRs in two Chinese minipig breeds: Bama and Wuzhishan pigs
Chr.	CNVR Start	CNVR End	Sample ID	Type	Length
1	181333937	181406477	WZS-W44	loss	72540
1	269927732	269972373	BM-A22,BM-A27,BM-b14	loss	44641
1	273558337	273801918	BM-B79	loss	243581
2	16113694	16210198	BM-A13	loss	96504
6	2707144	3152461	WZS-B6,WZS-W64	gain	445317
8	23521038	23585035	BM-A11,BM-A12,BM-A13,BM-A26,BM-A27,BM-A7,BM-b1,BM-b11,BM-b14,BM-b15,BM-b22,BM-b3,BM-b7,BM-B79	loss	63997
9	31795544	31905146	WZS-B1	loss	109602
11	4584102	4689240	WZS-W44	loss	105138
12	61074050	61145353	BM-A12,BM-A13,BM-b5,BM-b7	gain	71303
12	63058856	63132521	WZS-B1	gain	73665
13	116290982	116369233	WZS-W74	loss	78251
14	627206	679188	WZS-W70	gain	51982
14	45642051	45682666	WZS-B21	gain	40615
14	62586189	63842519	WZS-W63	loss	1256330
14	151958814	152769334	WZS-W62	loss	810520
14	153745177	153786761	WZS-W62	loss	41584
15	120085758	120160497	BM-b22	loss	74739
16	9359308	9465501	WZS-B12,WZS-B5,WZS-W63	loss	106193
16	82968745	83028092	WZS-B2,YS-50,WZS-B22	gain	59347
18	57157909	57411145	WZS-W62	gain	253236
18	59451170	59853448	WZS-W62	gain	402278
Table S7d Information of genes in the CNVRs of Bama and Wuzhishan pigs
Chr.	Ensembl Gene ID	Gene Name	Gene Start (bp)	Gene End (bp)	Gene Biotype	Strand
1	ENSSSCG00000005386	STX17	269898456	270003564	protein_coding	1
1	ENSSSCG00000004938	DENND4A	181325531	181407125	protein_coding	-1
2	ENSSSCG00000013231	C1QTNF4	16202335	16203297	protein_coding	1
2	ENSSSCG00000013230	FAM180B	16204579	16206256	protein_coding	-1
2	ENSSSCG00000013229	NDUFS3	16207623	16213704	protein_coding	-1
2	ENSSSCG00000013225		16114075	16120282	protein_coding	1
2	ENSSSCG00000013232	MTCH2	16159995	16180455	protein_coding	1
6	ENSSSCG00000002658	FOXL1	2749024	2750040	protein_coding	-1
6	ENSSSCG00000002660	MTHFSD	2770501	2786404	protein_coding	1
9	ENSSSCG00000014969		31811141	31829920	protein_coding	-1
9	ENSSSCG00000014970	MTMR2	31847001	31911142	protein_coding	-1
11	ENSSSCG00000009310	POLR1D	4679144	4680510	protein_coding	1
12	ENSSSCG00000018052	NT5M	63063872	63079033	protein_coding	1
12	ENSSSCG00000018053	MED9	63124508	63133353	protein_coding	1
12	ENSSSCG00000029333	RASD1	63131649	63136113	protein_coding	-1
12	ENSSSCG00000018023		61048730	61075310	protein_coding	1
12	ENSSSCG00000030136		61093362	61148384	protein_coding	1
14	ENSSSCG00000010169	SIPA1L2	62424716	62588258	protein_coding	-1
14	ENSSSCG00000027536		62643160	62647626	protein_coding	1
14	ENSSSCG00000024955		63069458	63213924	protein_coding	-1
14	ENSSSCG00000010170		63329745	63441058	protein_coding	-1
14	ENSSSCG00000010171		63573311	63604624	protein_coding	1
14	ENSSSCG00000010172	EGLN1	63787307	63840383	protein_coding	1
14	ENSSSCG00000009951	SGSM1	45641754	45705292	protein_coding	1
14	ENSSSCG00000010760	TCERG1L	152017715	152030691	protein_coding	1
14	ENSSSCG00000027988		152168647	152188564	protein_coding	1
14	ENSSSCG00000024388	BNIP3	152194734	152204810	protein_coding	-1
14	ENSSSCG00000024633	JAKMIP3	152229976	152308709	protein_coding	1
14	ENSSSCG00000010762	DPYSL4	152329998	152345263	protein_coding	1
14	ENSSSCG00000010761	STK32C	152345602	152358923	protein_coding	-1
14	ENSSSCG00000023681		152371288	152381190	protein_coding	-1
14	ENSSSCG00000010764	LRRC27	152455001	152494885	protein_coding	1
14	ENSSSCG00000027003		152511838	152513301	protein_coding	1
14	ENSSSCG00000010765	INPP5A	152709505	152869113	protein_coding	1
14	ENSSSCG00000029088		153754898	153767388	protein_coding	-1
14	ENSSSCG00000010790		153776315	153784497	protein_coding	1
15	ENSSSCG00000026799		120074562	120087651	protein_coding	1
15	ENSSSCG00000016123		119988739	120488321	protein_coding	1
18	ENSSSCG00000020787		59557084	59557805	protein_coding	-1
18	ENSSSCG00000016767		59562043	59574849	protein_coding	-1
18	ENSSSCG00000016768	MPLKIP	59574866	59578243	protein_coding	1
18	ENSSSCG00000016769	CDK13	59601836	59696078	protein_coding	-1
6	ENSSSCG00000029296		2759404	2760596	pseudogene	-1
14	ENSSSCG00000027523	SNORA25	63111536	63111664	snoRNA	-1
14	ENSSSCG00000027298	SNORA25	63293352	63293480	snoRNA	1
14	ENSSSCG00000025397	SNORA70	62841681	62841807	snoRNA	-1
14	ENSSSCG00000021985	SNORA70	63014062	63014188	snoRNA	1
14	ENSSSCG00000022829	U6	152266004	152266106	snRNA	1
18	ENSSSCG00000026247	U6	59836330	59836436	snRNA	-1

## Sheet: Table S8
Table S8 Information of CNVRs and CNV-involved genes in Chinese indigenous and western breeds
Table S8a Information of CNVRs in Chinese indigenous and western breeds
CNVRs detected only in Chinese indigenous breeds					CNVRs detected only in wetern breeds					CNVRS detected in both Chinese and western breeds
CNVR ID	Chr.	CNVR Start	CNVR End	Type	CNVR ID	Chr.	CNVR Start	CNVR End	Type	CNVR ID	Chr.	CNVR Start	CNVR End	Type
4	chr1	14600163	14664550	gain	2	chr1	8288718	8397202	gain	1	chr1	3216075	3253477	loss
5	chr1	20463826	20536004	loss	8	chr1	48913544	48997120	loss	3	chr1	9569872	9622704	loss
7	chr1	46028574	46109103	loss	16	chr1	125359680	125496441	loss	10	chr1	66263343	70920102	loss
9	chr1	51484339	53212237	loss	17	chr1	139543070	139747159	loss	13	chr1	99869938	100098510	loss
11	chr1	76905362	77121687	loss	34	chr1	250282954	250374522	loss	20	chr1	170285310	172127330	loss
12	chr1	77325351	78666093	loss	39	chr1	279126089	279171518	loss	25	chr1	192637720	192978414	both
14	chr1	100223426	100579558	loss	43	chr1	308427432	308578705	gain	30	chr1	219816097	220815008	loss
15	chr1	102071378	102570564	loss	44	chr2	211101	365309	loss	55	chr2	46429654	47117943	loss
18	chr1	141670724	141938208	loss	46	chr2	21330296	21409980	loss	56	chr2	52617048	52674728	loss
19	chr1	146280343	146339608	loss	47	chr2	24003403	24355934	loss	62	chr2	108669753	109051523	loss
21	chr1	172248961	173141881	loss	51	chr2	37724222	37785204	gain	63	chr2	109670791	110088123	both
22	chr1	178709035	178892996	loss	69	chr2	149214534	149340081	loss	65	chr2	113160574	116470460	both
23	chr1	181333937	181406477	loss	70	chr3	11689349	11694292	gain	84	chr3	119384712	119447660	loss
24	chr1	190469312	191937788	loss	71	chr3	11745371	12001168	loss	94	chr4	29525801	29731872	both
26	chr1	193610977	194293541	loss	77	chr3	73401689	73481758	loss	98	chr4	50954067	51298876	loss
27	chr1	194987488	195271689	loss	78	chr3	81203388	81493233	loss	106	chr4	76189394	76313668	loss
29	chr1	200583093	200757278	loss	82	chr3	113941940	113993246	gain	109	chr4	134095051	134190818	loss
31	chr1	223043310	223213897	loss	92	chr4	15561210	16366232	loss	111	chr5	8231971	8499914	both
32	chr1	234427007	234854917	loss	114	chr5	26724414	26895376	loss	118	chr5	39588852	39916475	loss
33	chr1	236253649	237284988	loss	135	chr6	50432684	50638891	loss	119	chr5	48649643	49173761	loss
35	chr1	252505714	255072572	loss	143	chr6	135143210	135208598	loss	131	chr6	12765377	12980787	gain
36	chr1	269927732	269972373	loss	145	chr7	2337026	2368112	gain	132	chr6	13631695	13812780	loss
37	chr1	272760898	273060114	loss	152	chr7	58164747	58289006	loss	144	chr6	155139641	155463113	loss
38	chr1	273558337	273801918	loss	157	chr8	723614	849384	gain	149	chr7	30435355	30811058	loss
40	chr1	282515916	282706200	gain	165	chr8	43425758	43878303	gain	154	chr7	76291007	76463729	loss
41	chr1	295462741	296003591	loss	167	chr8	51464535	51623466	loss	155	chr7	81753305	82401282	loss
42	chr1	304255114	304383838	gain	169	chr8	70686054	70691805	gain	156	chr7	95803577	96022766	loss
45	chr2	16113694	16210198	loss	175	chr8	110658084	110734621	loss	158	chr8	3350925	3378239	gain
48	chr2	25457790	25787366	both	178	chr8	130945732	130997013	gain	160	chr8	23033602	23234622	loss
49	chr2	25815932	25977149	loss	187	chr9	11096060	11133568	gain	182	chr8	138697219	138910813	gain
50	chr2	35831507	36714801	loss	194	chr9	64649980	64773963	loss	183	chr8	141980614	142117695	loss
52	chr2	38144228	38602507	both	197	chr9	84965987	85243274	loss	193	chr9	62083176	63029187	loss
53	chr2	38882603	38997845	loss	204	chr9	143423766	143545817	loss	214	chr10	59776918	59875273	both
54	chr2	45910764	46053572	loss	210	chr10	14031320	14108421	gain	225	chr11	45475518	45537697	gain
57	chr2	93857371	94164090	loss	211	chr10	38986300	39058913	loss	232	chr11	71579110	71737104	gain
58	chr2	95014748	95218528	loss	212	chr10	54085825	54186189	gain	236	chr12	25425880	25532327	loss
59	chr2	95957069	96401578	loss	215	chr10	60880664	60965150	gain	245	chr13	27236259	27455494	gain
60	chr2	102754910	103333532	loss	216	chr10	65438854	65492539	loss	246	chr13	28561383	28635089	gain
61	chr2	107102726	107180349	loss	218	chr11	8771604	9895994	loss	247	chr13	38657796	38691669	both
64	chr2	110922572	112318299	loss	223	chr11	39919176	40075647	loss	251	chr13	70431811	70874632	loss
66	chr2	117623361	118485684	loss	239	chr12	45544483	45655526	loss	258	chr13	150477118	150625248	gain
68	chr2	136909120	137083723	loss	243	chr13	15784182	15811761	loss	259	chr13	156360596	156938366	gain
72	chr3	17401867	17428593	loss	253	chr13	99849670	100035462	loss	266	chr13	188290690	190042931	both
73	chr3	18690753	18742778	loss	260	chr13	157900973	158150529	loss	270	chr13	206171736	208316160	gain
74	chr3	60693443	60798539	loss	278	chr14	14633432	14684565	gain	277	chr14	12077905	12229929	gain
75	chr3	63691468	64188472	loss	282	chr14	60615713	60643505	gain	298	chr15	9256776	9402496	gain
76	chr3	68872452	68984089	loss	290	chr14	131235515	131291591	gain	306	chr15	35674169	35770550	gain
79	chr3	93638997	93929087	loss	301	chr15	13727587	13800772	loss	329	chr16	74952867	75391932	loss
80	chr3	106445371	106573802	loss	302	chr15	14459388	14514100	loss	330	chr16	82968745	83028092	gain
81	chr3	111626632	111809084	loss	304	chr15	21943572	22028463	gain
83	chr3	117213313	117308221	gain	305	chr15	23987116	24024865	loss
86	chr3	135220578	135482473	loss	307	chr15	42803641	42956851	gain
87	chr3	143975039	144035718	loss	309	chr15	73494751	73699276	gain
88	chr4	1003897	1180051	loss	318	chr15	131745271	131795839	loss
89	chr4	4582015	4623505	loss	327	chr16	65078151	65517323	gain
90	chr4	10703277	10847739	loss	331	chr17	15175	439303	gain
91	chr4	11030100	11080033	gain	333	chr17	8862441	8987674	gain
93	chr4	25283221	27846293	loss	340	chr17	53914991	53996435	gain
95	chr4	34649690	34965838	loss	341	chr17	61918740	62050089	loss
96	chr4	39684755	39785065	loss	346	chr18	32091507	32234894	loss
97	chr4	41709444	41867894	loss
99	chr4	53485416	54270731	loss
100	chr4	55173689	55362366	loss
101	chr4	56265275	56423015	loss
102	chr4	59777178	59967513	loss
103	chr4	66284214	67057104	loss
104	chr4	71641306	71941276	loss
105	chr4	74095578	74259849	gain
107	chr4	83505695	83650711	loss
108	chr4	127271258	128032171	loss
112	chr5	11262998	11414459	loss
113	chr5	11573669	11652170	loss
115	chr5	27258927	27391528	loss
116	chr5	28167958	28552186	loss
117	chr5	37494117	37767528	loss
120	chr5	57077252	57235294	loss
121	chr5	57721244	58402986	loss
122	chr5	59062022	59246633	loss
125	chr5	96306166	96373686	loss
126	chr5	96822589	97129704	loss
127	chr5	99599014	101013243	loss
128	chr6	2707144	3152461	gain
129	chr6	4169264	4169571	gain
130	chr6	10012272	10041550	gain
133	chr6	21076920	21199856	loss
134	chr6	29288578	29414327	loss
137	chr6	86487628	86657161	loss
138	chr6	118009798	118286246	loss
139	chr6	121307600	121517271	loss
140	chr6	123666521	124215753	loss
141	chr6	128891228	129065130	loss
142	chr6	130083282	130569596	loss
148	chr7	21815831	21875538	loss
150	chr7	34803564	34925816	gain
151	chr7	50659741	51027425	loss
153	chr7	67331012	67581515	loss
159	chr8	13629661	14112067	loss
161	chr8	23521038	23585035	loss
162	chr8	23914813	24901498	loss
163	chr8	25948033	28118022	loss
164	chr8	28740541	28972036	loss
168	chr8	63184512	63475654	loss
170	chr8	96557136	96651246	gain
171	chr8	99493331	99722360	loss
172	chr8	99899949	99969028	loss
174	chr8	108840104	109150564	loss
176	chr8	114348554	114583053	loss
177	chr8	129127706	129213551	loss
179	chr8	131207688	131837615	loss
180	chr8	133098927	133212829	loss
181	chr8	136520166	137702955	loss
184	chr8	142938473	143011607	loss
185	chr9	1674985	1707931	gain
186	chr9	4297475	4336627	gain
189	chr9	29675316	29741635	loss
190	chr9	31795544	31905146	loss
191	chr9	36559391	36673213	loss
192	chr9	43140950	43184416	loss
195	chr9	66509658	66557205	loss
196	chr9	75705239	75973705	loss
198	chr9	86506695	86677821	loss
199	chr9	106274400	106626819	loss
200	chr9	108348177	108446814	loss
201	chr9	114306266	114391882	loss
202	chr9	122404973	124164356	loss
203	chr9	139936094	140284451	loss
205	chr9	147911317	147971830	gain
206	chr9	148495881	148681260	loss
209	chr10	4976864	5608014	both
213	chr10	58435503	58743631	loss
217	chr11	4584102	4689240	loss
219	chr11	13554303	13682732	loss
220	chr11	19434515	19546947	gain
221	chr11	24781670	25029796	loss
222	chr11	29125223	29212417	loss
226	chr11	45910375	46764723	loss
227	chr11	57848500	57946047	loss
228	chr11	60976002	61052892	loss
229	chr11	61796448	62480762	loss
230	chr11	65366338	65876790	loss
231	chr11	70508069	71130475	gain
234	chr12	5054302	5154794	gain
235	chr12	11720468	11753823	gain
237	chr12	28392422	28578989	loss
238	chr12	45246268	45304676	gain
240	chr12	61074050	61145353	gain
241	chr12	63058856	63132521	gain
242	chr13	15263667	15514426	gain
244	chr13	19683797	19750520	loss
248	chr13	44578527	44609177	loss
249	chr13	50318095	50550982	loss
250	chr13	61727043	61913882	loss
252	chr13	70944373	71007063	gain
254	chr13	101512473	101722952	loss
256	chr13	116290982	116369233	loss
257	chr13	139751526	139873140	gain
261	chr13	161588754	167903653	gain
262	chr13	171983777	172299433	gain
263	chr13	173078780	177444507	both
264	chr13	179392747	184454161	both
265	chr13	186455702	188223724	gain
267	chr13	190321524	190742109	gain
268	chr13	191245245	191811364	gain
269	chr13	192899793	205311058	both
271	chr13	209095174	213229007	both
272	chr13	213691291	216171353	gain
273	chr13	217027218	217743121	gain
274	chr14	627206	679188	gain
275	chr14	5480997	5743162	loss
279	chr14	32974206	33181433	loss
280	chr14	45642051	45682666	gain
283	chr14	62586189	63842519	loss
285	chr14	73559713	76660742	both
286	chr14	80146230	80204776	loss
287	chr14	101350552	105396349	loss
288	chr14	119781164	119983210	loss
289	chr14	129661988	129966461	loss
291	chr14	136612590	136687406	loss
292	chr14	144641313	144665611	loss
293	chr14	147788275	147837742	loss
294	chr14	150266967	150409861	loss
295	chr14	151958814	152769334	loss
296	chr14	153745177	153786761	loss
297	chr15	3769717	3884370	loss
299	chr15	10336687	10573153	loss
300	chr15	11904651	13090159	loss
308	chr15	69422395	70100851	loss
310	chr15	77654724	77875540	loss
311	chr15	93240320	93316570	gain
312	chr15	100447783	100681987	loss
313	chr15	102338125	102553832	loss
314	chr15	109196356	109557689	loss
315	chr15	120085758	120160497	loss
316	chr15	127189343	128188575	loss
319	chr15	136981095	137069716	loss
321	chr16	2745009	3066542	loss
322	chr16	9359308	9465501	loss
323	chr16	11287880	12073651	loss
324	chr16	41139153	41408160	loss
325	chr16	44390463	44429692	loss
326	chr16	63224766	63246541	loss
334	chr17	15727681	15973092	loss
335	chr17	16920977	17104467	loss
336	chr17	17241870	17325007	loss
337	chr17	19595776	19884688	loss
338	chr17	31816689	31829292	loss
342	chr17	62154196	62582882	loss
343	chr18	23727309	23866133	loss
344	chr18	28121767	28439863	loss
345	chr18	28845095	29348051	loss
347	chr18	37613752	37942900	loss
348	chr18	57157909	57411145	gain
349	chr18	59451170	59853448	gain
Table S8b Information of genes in the CNVRs of Chinese indigenous and western breeds
Information of genes in the CNVRs of Chinese indigenous breeds
Chr.	Ensembl Gene ID	Associated Gene Name	Gene Start (bp)	Gene End (bp)	Gene Biotype	Strand	Category	Term	Count	%	PValue	Genes	List Total	Pop Hits	Pop Total	Fold Enrichment	Bonferroni	Benjamini	FDR
1	ENSSSCG00000005699	HMCN2	304346787	304445413	protein_coding	1	GOTERM_BP_FAT	GO:0016337~cell-cell adhesion	12	4.8	0.000849916	CLDN8, CLDN17, EMCN, CDH19, ITGAD, ITGB2, PCDH15, PCDH7, JAM2, COL11A1, CLDN14, CTNNA3	174	276	13528	3.38031	0.666932	0.666932	1.3778
1	ENSSSCG00000005266	TMC1	252508777	252617639	protein_coding	1	GOTERM_BP_FAT	GO:0007155~cell adhesion	20	8	0.00157122	CLDN8, HAPLN1, CLDN17, EMCN, ITGB2, PCDH15, PCDH7, CTNNA3, CLDN14, ALCAM, HMCN2, APP, ITGB1BP1, CDH19, RELN, VCAN, ITGAD, JAM2, COL11A1, DSCAM	174	700	13528	2.22135	0.869082	0.638173	2.53311
1	ENSSSCG00000028996	ALDH1A1	252793170	252808540	protein_coding	1	GOTERM_BP_FAT	GO:0022610~biological adhesion	20	8	0.00159717	CLDN8, HAPLN1, CLDN17, EMCN, ITGB2, PCDH15, PCDH7, CTNNA3, CLDN14, ALCAM, HMCN2, APP, ITGB1BP1, CDH19, RELN, VCAN, ITGAD, JAM2, COL11A1, DSCAM	174	701	13528	2.21818	0.873409	0.497887	2.57444
1	ENSSSCG00000005267	ANXA1	252989614	253007803	protein_coding	1	GOTERM_BP_FAT	GO:0007215~glutamate signaling pathway	4	1.6	0.00384376	GRM4, APP, GRIK1, GRIK2	174	25	13528	12.4395	0.993123	0.712027	6.09051
1	ENSSSCG00000005268	RORB	254616170	254671808	protein_coding	1	GOTERM_BP_FAT	GO:0006811~ion transport	20	8	0.00439633	PLCZ1, KCNJ15, TRPM6, CACNA2D1, KCND2, SLCO4C1, GRIK1, GRIK2, KCNJ3, CNGB3, ATP13A5, TRPM2, CNNM1, KCNJ6, SLC17A4, ATP2A1, ANO3, SLC4A7, SLC5A12, ATP5J	174	768	13528	2.02466	0.996644	0.679988	6.93689
1	ENSSSCG00000005269	TRPM6	254710737	254831866	protein_coding	-1	GOTERM_BP_FAT	GO:0006796~phosphate metabolic process	23	9.2	0.0063986	ERG, TRPM6, BMP2, PIK3C2G, PTPRR, NEK10, LPAR1, PPP1CB, CAMKK2, EPHA3, MTMR2, STK32C, GRM4, MUSK, APP, MORC3, SLC17A4, PIK3C3, RELN, RIPK4, NDUFS3, CDK13, ATP5J	174	973	13528	1.8378	0.999751	0.749258	9.94416
1	ENSSSCG00000025640	C9orf40	254937355	254944245	protein_coding	-1	GOTERM_BP_FAT	GO:0006793~phosphorus metabolic process	23	9.2	0.0063986	ERG, TRPM6, BMP2, PIK3C2G, PTPRR, NEK10, LPAR1, PPP1CB, CAMKK2, EPHA3, MTMR2, STK32C, GRM4, MUSK, APP, MORC3, SLC17A4, PIK3C3, RELN, RIPK4, NDUFS3, CDK13, ATP5J	174	973	13528	1.8378	0.999751	0.749258	9.94416
1	ENSSSCG00000005271	C9orf41	254954110	254991565	protein_coding	-1	GOTERM_BP_FAT	GO:0033555~multicellular organismal response to stress	4	1.6	0.0134067	GRIK1, GRIK2, GRM7, RELN	174	39	13528	7.97406	1	0.917352	19.7669
1	ENSSSCG00000005272	NMRK1	255013556	255035935	protein_coding	-1	GOTERM_BP_FAT	GO:0016310~phosphorylation	19	7.6	0.0139651	ERG, TRPM6, BMP2, PIK3C2G, NEK10, LPAR1, CAMKK2, EPHA3, STK32C, GRM4, APP, MUSK, MORC3, PIK3C3, RELN, RIPK4, NDUFS3, CDK13, ATP5J	174	800	13528	1.84649	1	0.896999	20.5047
1	ENSSSCG00000005273	OSTF1	255040336	255094990	protein_coding	1	GOTERM_BP_FAT	GO:0030030~cell projection organization	11	4.4	0.0199972	ALCAM, APP, VCAN, RELN, RPL24, SH2B1, LPAR1, SLITRK6, KLHL1, SPAG16, DSCAM	174	368	13528	2.32396	1	0.94509	28.0787
1	ENSSSCG00000023996	CASC4	141682597	141949823	protein_coding	1	GOTERM_BP_FAT	GO:0006468~protein amino acid phosphorylation	16	6.4	0.0240642	ERG, TRPM6, BMP2, NEK10, LPAR1, EPHA3, CAMKK2, STK32C, GRM4, APP, MUSK, MORC3, PIK3C3, RELN, RIPK4, CDK13	174	667	13528	1.865	1	0.957129	32.797
1	ENSSSCG00000028089		141717295	141723599	protein_coding	1	GOTERM_BP_FAT	GO:0051966~regulation of synaptic transmission, glutamatergic	3	1.2	0.0241078	PTGS2, GRIK1, GRIK2	174	19	13528	12.2759	1	0.943215	32.846
1	ENSSSCG00000004691	EIF3J	141722059	141742755	protein_coding	-1	GOTERM_BP_FAT	GO:0051402~neuron apoptosis	3	1.2	0.0241078	APP, GRIK2, BNIP3	174	19	13528	12.2759	1	0.943215	32.846
1	ENSSSCG00000004690	CTDSPL2	141757391	141797455	protein_coding	-1	GOTERM_BP_FAT	GO:0006812~cation transport	14	5.6	0.0253309	PLCZ1, KCNJ15, TRPM6, CACNA2D1, KCND2, KCNJ3, TRPM2, ATP13A5, KCNJ6, SLC17A4, ATP2A1, SLC4A7, SLC5A12, ATP5J	174	553	13528	1.96828	1	0.936997	34.2062
1	ENSSSCG00000004990	LRFN5	191691087	191703587	protein_coding	1	GOTERM_BP_FAT	GO:0050805~negative regulation of synaptic transmission	3	1.2	0.029118	PTGS2, GRIK1, GRIK2	174	21	13528	11.1067	1	0.947088	38.2556
1	ENSSSCG00000004996	KLHL28	194967612	194997353	protein_coding	-1	GOTERM_BP_FAT	GO:0016338~calcium-independent cell-cell adhesion	3	1.2	0.0317651	CLDN8, CLDN17, CLDN14	174	22	13528	10.6019	1	0.949275	40.9459
1	ENSSSCG00000027765	FAM179B	194996881	195143110	protein_coding	1	GOTERM_BP_FAT	GO:0030001~metal ion transport	12	4.8	0.0366624	PLCZ1, KCNJ15, TRPM6, CACNA2D1, KCND2, KCNJ6, SLC17A4, ATP2A1, SLC4A7, KCNJ3, TRPM2, SLC5A12	174	465	13528	2.00638	1	0.960032	45.6353
1	ENSSSCG00000004997	PRPF39	195153592	195185563	protein_coding	1	GOTERM_BP_FAT	GO:0000904~cell morphogenesis involved in differentiation	8	3.2	0.0369396	ALCAM, APP, BMP2, VCAN, RELN, RPL24, SLITRK6, DSCAM	174	244	13528	2.54909	1	0.952247	45.89
1	ENSSSCG00000004998		195186155	195190072	protein_coding	-1	GOTERM_BP_FAT	GO:0051970~negative regulation of transmission of nerve impulse	3	1.2	0.0402412	PTGS2, GRIK1, GRIK2	174	25	13528	9.32966	1	0.956018	48.8386
1	ENSSSCG00000004999	MIS18BP1	195196671	195219710	protein_coding	1	GOTERM_BP_FAT	GO:0007612~learning	4	1.6	0.0413767	GRM4, APP, GRM7, PLCB1	174	60	13528	5.18314	1	0.951948	49.8174
1	ENSSSCG00000005000	FANCM	195220255	195286683	protein_coding	-1	GOTERM_BP_FAT	GO:0031175~neuron projection development	8	3.2	0.0464636	ALCAM, APP, VCAN, RELN, RPL24, SLITRK6, KLHL1, DSCAM	174	256	13528	2.4296	1	0.960749	53.9903
1	ENSSSCG00000004112	SAMD5	20431406	20487312	protein_coding	-1	GOTERM_BP_FAT	GO:0031645~negative regulation of neurological system process	3	1.2	0.0494638	PTGS2, GRIK1, GRIK2	174	28	13528	8.33005	1	0.962358	56.2962
1	ENSSSCG00000004361	GRIK2	77113353	77554767	protein_coding	1	GOTERM_BP_FAT	GO:0015672~monovalent inorganic cation transport	9	3.6	0.051867	KCNJ15, KCND2, KCNJ6, SLC17A4, SLC4A7, KCNJ3, TRPM2, SLC5A12, ATP5J	174	318	13528	2.20039	1	0.962346	58.0647
1	ENSSSCG00000005020		200589507	200695217	protein_coding	1	GOTERM_BP_FAT	GO:0048667~cell morphogenesis involved in neuron differentiation	7	2.8	0.0519709	ALCAM, APP, VCAN, RELN, RPL24, SLITRK6, DSCAM	174	209	13528	2.60397	1	0.956574	58.1396
1	ENSSSCG00000005456	MUSK	282424654	282563435	protein_coding	1	GOTERM_BP_FAT	GO:0007611~learning or memory	5	2	0.0540264	GRM4, APP, PTGS2, GRM7, PLCB1	174	111	13528	3.50212	1	0.955946	59.5962
1	ENSSSCG00000005021	SAV1	200696535	200724445	protein_coding	-1	GOTERM_BP_FAT	GO:0030182~neuron differentiation	11	4.4	0.0549428	ALCAM, APP, FOXA1, PTPRR, RORB, VCAN, RELN, RPL24, SLITRK6, KLHL1, DSCAM	174	438	13528	1.95255	1	0.952378	60.2301
1	ENSSSCG00000005457	LPAR1	282666496	282667881	protein_coding	-1	GOTERM_BP_FAT	GO:0048812~neuron projection morphogenesis	7	2.8	0.0560007	ALCAM, APP, VCAN, RELN, RPL24, SLITRK6, DSCAM	174	213	13528	2.55507	1	0.949238	60.9503
1	ENSSSCG00000004885	CDH19	172944636	173004780	protein_coding	1	GOTERM_BP_FAT	GO:0007229~integrin-mediated signaling pathway	4	1.6	0.0604263	ITGB1BP1, ITGAD, ITGB2, ADAMTS1	174	70	13528	4.44269	1	0.954936	63.8326
1	ENSSSCG00000004779	PLCB2	146283055	146302583	protein_coding	-1	GOTERM_BP_FAT	GO:0050858~negative regulation of antigen receptor-mediated signaling pathway	2	0.8	0.0623358	CBLB, UBASH3A	174	5	13528	31.0989	1	0.954146	65.0134
1	ENSSSCG00000030580		146304943	146312662	protein_coding	1	GOTERM_BP_FAT	GO:0050860~negative regulation of T cell receptor signaling pathway	2	0.8	0.0623358	CBLB, UBASH3A	174	5	13528	31.0989	1	0.954146	65.0134
1	ENSSSCG00000005386	STX17	269898456	270003564	protein_coding	1	GOTERM_BP_FAT	GO:0030384~phosphoinositide metabolic process	4	1.6	0.0668146	PIK3C2G, PIK3C3, PLCB1, PIGP	174	73	13528	4.26012	1	0.958964	67.6427
1	ENSSSCG00000026454	PMAIP1	178852779	178857414	protein_coding	-1	GOTERM_BP_FAT	GO:0048666~neuron development	9	3.6	0.0698369	ALCAM, APP, RORB, VCAN, RELN, RPL24, SLITRK6, KLHL1, DSCAM	174	339	13528	2.06408	1	0.960357	69.3109
1	ENSSSCG00000004269		52182578	52300219	protein_coding	-1	GOTERM_BP_FAT	GO:0050806~positive regulation of synaptic transmission	3	1.2	0.0698806	PTGS2, GRIK1, GRIK2	174	34	13528	6.86004	1	0.955943	69.3344
1	ENSSSCG00000004938	DENND4A	181325531	181407125	protein_coding	-1	GOTERM_BP_FAT	GO:0016358~dendrite development	3	1.2	0.0735119	APP, KLHL1, DSCAM	174	35	13528	6.66404	1	0.958609	71.2305
1	ENSSSCG00000005549		295594399	295595529	protein_coding	-1	GOTERM_BP_FAT	GO:0007610~behavior	11	4.4	0.0788068	GRM4, APP, PTGS2, GRIK1, GRIK2, GRM7, ITGB2, RELN, PLCB1, KLHL1, DSCAM	174	469	13528	1.82349	1	0.96373	73.799
1	ENSSSCG00000028498		295642618	295643562	protein_coding	1	GOTERM_BP_FAT	GO:0051971~positive regulation of transmission of nerve impulse	3	1.2	0.0809506	PTGS2, GRIK1, GRIK2	174	37	13528	6.30382	1	0.963394	74.7764
1	ENSSSCG00000023652		295692655	295693593	protein_coding	-1	GOTERM_BP_FAT	GO:0051967~negative regulation of synaptic transmission, glutamatergic	2	0.8	0.0861743	GRIK1, GRIK2	174	7	13528	22.2135	1	0.967517	77.0166
1	ENSSSCG00000005551		295731070	295732011	protein_coding	-1	GOTERM_BP_FAT	GO:0060080~regulation of inhibitory postsynaptic membrane potential	2	0.8	0.0861743	GRIK1, GRIK2	174	7	13528	22.2135	1	0.967517	77.0166
1	ENSSSCG00000005550		295769776	295770702	protein_coding	-1	GOTERM_BP_FAT	GO:0031646~positive regulation of neurological system process	3	1.2	0.0886106	PTGS2, GRIK1, GRIK2	174	39	13528	5.98055	1	0.96754	77.9962
1	ENSSSCG00000005540		295846061	295846999	protein_coding	1	GOTERM_BP_FAT	GO:0007613~memory	3	1.2	0.0886106	PTGS2, GRM7, PLCB1	174	39	13528	5.98055	1	0.96754	77.9962
1	ENSSSCG00000028769		295948831	295949772	protein_coding	1	GOTERM_BP_FAT	GO:0048858~cell projection morphogenesis	7	2.8	0.09429	ALCAM, APP, VCAN, RELN, RPL24, SLITRK6, DSCAM	174	245	13528	2.22135	1	0.971477	80.1299
1	ENSSSCG00000023327	OR1J1	295976681	295977619	protein_coding	-1	GOTERM_BP_FAT	GO:0030534~adult behavior	4	1.6	0.0977828	APP, GRIK1, GRM7, KLHL1	174	86	13528	3.61615	1	0.972565	81.344
1	ENSSSCG00000027068		296000790	296002080	protein_coding	-1	GOTERM_BP_FAT	GO:0043113~receptor clustering	2	0.8	0.0978667	MUSK, GRIK2	174	8	13528	19.4368	1	0.969937	81.3722
1	ENSSSCG00000004072		14572710	14605560	protein_coding	-1	GOTERM_BP_FAT	GO:0032469~endoplasmic reticulum calcium ion homeostasis	2	0.8	0.0978667	APP, ATP2A1	174	8	13528	19.4368	1	0.969937	81.3722
1	ENSSSCG00000025230	U6	234726356	234726438	snRNA	1	GOTERM_MF_FAT	GO:0005509~calcium ion binding	24	9.6	0.00145956	PLCZ1, MATN2, CACNA2D1, TRPM6, LRP1B, ANXA1, PCDH15, MMP16, PCDH7, TRPM2, CAMKK2, RAB11FIP4, HMCN2, CBLB, UMODL1, GRM7, ATP2A1, CDH19, ANO3, RELN, VCAN, ITGAD, PLCB1, PLCB2	167	919	12983	2.03027	0.410656	0.410656	1.98765
1	ENSSSCG00000019430		253003161	253003259	miRNA	1	GOTERM_MF_FAT	GO:0008066~glutamate receptor activity	4	1.6	0.0070955	GRM4, GRIK1, GRIK2, GRM7	167	31	12983	10.0313	0.924053	0.724416	9.324
1	ENSSSCG00000019521		51670291	51670379	miRNA	-1	GOTERM_MF_FAT	GO:0005216~ion channel activity	12	4.8	0.0107913	KCNJ15, TRPM6, CACNA2D1, KCND2, KCNJ6, GRIK1, GRIK2, GRM7, ANO3, KCNJ3, CNGB3, TRPM2	167	386	12983	2.41687	0.98031	0.72997	13.8548
1	ENSSSCG00000019982		191549679	191549778	miRNA	1	GOTERM_MF_FAT	GO:0022838~substrate specific channel activity	12	4.8	0.0133262	KCNJ15, TRPM6, CACNA2D1, KCND2, KCNJ6, GRIK1, GRIK2, GRM7, ANO3, KCNJ3, CNGB3, TRPM2	167	398	12983	2.344	0.992222	0.70303	16.84
1	ENSSSCG00000019885	SNORD127	195181258	195181343	snoRNA	1	GOTERM_MF_FAT	GO:0015267~channel activity	12	4.8	0.0168294	KCNJ15, TRPM6, CACNA2D1, KCND2, KCNJ6, GRIK1, GRIK2, GRM7, ANO3, KCNJ3, CNGB3, TRPM2	167	412	12983	2.26435	0.997854	0.707363	20.808
1	ENSSSCG00000019193	U6	172899359	172899461	snRNA	-1	GOTERM_MF_FAT	GO:0022803~passive transmembrane transporter activity	12	4.8	0.0171038	KCNJ15, TRPM6, CACNA2D1, KCND2, KCNJ6, GRIK1, GRIK2, GRM7, ANO3, KCNJ3, CNGB3, TRPM2	167	413	12983	2.25886	0.99806	0.646848	21.1112
1	ENSSSCG00000027485	U6	190573326	190573432	snRNA	1	GOTERM_MF_FAT	GO:0022834~ligand-gated channel activity	6	2.4	0.0234981	KCNJ15, KCNJ6, GRIK1, GRIK2, KCNJ3, CNGB3	167	127	12983	3.67287	0.999817	0.707618	27.8804
1	ENSSSCG00000018422	7SK	236901864	236902174	misc_RNA	-1	GOTERM_MF_FAT	GO:0015276~ligand-gated ion channel activity	6	2.4	0.0234981	KCNJ15, KCNJ6, GRIK1, GRIK2, KCNJ3, CNGB3	167	127	12983	3.67287	0.999817	0.707618	27.8804
1	ENSSSCG00000018377	U6	195248757	195248851	snRNA	-1	GOTERM_MF_FAT	GO:0005540~hyaluronic acid binding	3	1.2	0.0240953	HAPLN1, CHODL, VCAN	167	19	12983	12.2751	0.999854	0.668347	28.4843
1	ENSSSCG00000020480	U6	52918792	52918896	snRNA	-1	GOTERM_MF_FAT	GO:0005261~cation channel activity	9	3.6	0.0250734	KCNJ15, TRPM6, CACNA2D1, KCND2, KCNJ6, GRM7, KCNJ3, CNGB3, TRPM2	167	275	12983	2.5443	0.999898	0.639898	29.4633
2	ENSSSCG00000014136	VCAN	93783042	93895497	protein_coding	1	GOTERM_MF_FAT	GO:0046873~metal ion transmembrane transporter activity	10	4	0.0251469	KCNJ15, TRPM6, CACNA2D1, KCND2, KCNJ6, GRM7, ATP2A1, KCNJ3, CNGB3, TRPM2	167	328	12983	2.3702	0.999901	0.602261	29.5363
2	ENSSSCG00000014170	CAST	106934106	107128389	protein_coding	1	GOTERM_MF_FAT	GO:0031420~alkali metal ion binding	8	3.2	0.0272616	KCNJ15, KCND2, KCNJ6, SLC17A4, SLC4A7, KCNJ3, TRPM2, SLC5A12	167	228	12983	2.72781	0.999955	0.59732	31.6086
2	ENSSSCG00000013337		35864281	35883381	protein_coding	-1	GOTERM_MF_FAT	GO:0005242~inward rectifier potassium channel activity	3	1.2	0.0317492	KCNJ15, KCNJ6, KCNJ3	167	22	12983	10.6013	0.999992	0.622166	35.8201
2	ENSSSCG00000013338	SLC5A12	36165328	36217735	protein_coding	1	GOTERM_MF_FAT	GO:0043169~cation binding	66	26.4	0.0336056	PLCZ1, KCNJ15, PTGS2, RORB, CAMKK2, HMCN2, APP, NT5M, PIK3C3, ANO3, ERAP1, PLCB1, USP16, PLCB2, MATN2, TRPM6, KCND2, PFKL, LRP1B, NEK10, MMP16, PCDH7, PPP1CB, TRPM2, RAB11FIP4, ADAMTS9, MTF1, UMODL1, MLLT10, GRM7, ZFPM2, ADAMTS1, VCAN, RELN, CA1, ADAMTS5, POLR2K, ZBTB11, ASAP2, EGLN1, KCNJ3, ZNF804B, STK32C, PRDM15, MORC3, FBXO43, SLC4A7, CACNA2D1, IKZF2, C1ORF27, MGAT4C, ANXA1, PCDH15, PRPSAP1, …	167	4179	12983	1.22781	0.999996	0.613982	37.491
2	ENSSSCG00000013339	ANO3	36225783	36430350	protein_coding	-1	GOTERM_MF_FAT	GO:0005539~glycosaminoglycan binding	6	2.4	0.0338347	HAPLN1, APP, CHODL, VCAN, ADAMTS1, EPYC	167	140	12983	3.33182	0.999996	0.589349	37.6944
2	ENSSSCG00000014171	ERAP1	107133359	107167934	protein_coding	-1	GOTERM_MF_FAT	GO:0042802~identical protein binding	15	6	0.0349954	CLDN8, CLDN17, BMP2, OSTF1, IKZF2, PFKL, GRIK2, SAV1, BNIP3, PRPSAP1, CLDN14, ABCG1, MTMR2, APP, ATP2A1	167	640	12983	1.82209	0.999997	0.576706	38.7154
2	ENSSSCG00000014137	HAPLN1	93942378	93981389	protein_coding	-1	GOTERM_MF_FAT	GO:0046872~metal ion binding	65	26	0.0398207	PLCZ1, KCNJ15, PTGS2, RORB, CAMKK2, HMCN2, APP, NT5M, PIK3C3, ANO3, ERAP1, PLCB1, USP16, PLCB2, MATN2, TRPM6, KCND2, PFKL, LRP1B, NEK10, MMP16, PCDH7, PPP1CB, TRPM2, RAB11FIP4, ADAMTS9, MTF1, UMODL1, MLLT10, GRM7, ZFPM2, ADAMTS1, VCAN, RELN, CA1, ADAMTS5, POLR2K, ZBTB11, ASAP2, EGLN1, KCNJ3, ZNF804B, STK32C, PRDM15, MORC3, FBXO43, SLC4A7, CACNA2D1, IKZF2, C1ORF27, MGAT4C, ANXA1, PCDH15, PRPSAP1, …	167	4140	12983	1.2206	1	0.60123	42.7958
2	ENSSSCG00000013340	MUC15	36290469	36301756	protein_coding	1	GOTERM_MF_FAT	GO:0004435~phosphoinositide phospholipase C activity	3	1.2	0.0402216	PLCZ1, PLCB1, PLCB2	167	25	12983	9.3291	1	0.582798	43.1233
2	ENSSSCG00000013231	C1QTNF4	16202335	16203297	protein_coding	1	GOTERM_MF_FAT	GO:0022843~voltage-gated cation channel activity	6	2.4	0.040421	KCNJ15, CACNA2D1, KCND2, KCNJ6, GRM7, KCNJ3	167	147	12983	3.17316	1	0.563862	43.2855
2	ENSSSCG00000013230	FAM180B	16204579	16206256	protein_coding	-1	GOTERM_MF_FAT	GO:0004437~inositol or phosphatidylinositol phosphatase activity	3	1.2	0.0432151	MTMR2, INPP5B, INPP5A	167	26	12983	8.97029	1	0.569015	45.5138
2	ENSSSCG00000013229	NDUFS3	16207623	16213704	protein_coding	-1	GOTERM_MF_FAT	GO:0043167~ion binding	66	26.4	0.0449742	PLCZ1, KCNJ15, PTGS2, RORB, CAMKK2, HMCN2, APP, NT5M, PIK3C3, ANO3, ERAP1, PLCB1, USP16, PLCB2, MATN2, TRPM6, KCND2, PFKL, LRP1B, NEK10, MMP16, PCDH7, PPP1CB, TRPM2, RAB11FIP4, ADAMTS9, MTF1, UMODL1, MLLT10, GRM7, ZFPM2, ADAMTS1, VCAN, RELN, CA1, ADAMTS5, POLR2K, ZBTB11, ASAP2, EGLN1, KCNJ3, ZNF804B, STK32C, PRDM15, MORC3, FBXO43, SLC4A7, CACNA2D1, IKZF2, C1ORF27, MGAT4C, ANXA1, PCDH15, PRPSAP1, …	167	4241	12983	1.20986	1	0.565216	46.8747
2	ENSSSCG00000014143		96268307	96268603	protein_coding	-1	GOTERM_MF_FAT	GO:0022836~gated channel activity	9	3.6	0.0457742	KCNJ15, CACNA2D1, KCND2, KCNJ6, GRIK1, GRIK2, GRM7, KCNJ3, CNGB3	167	310	12983	2.25704	1	0.554113	47.4831
2	ENSSSCG00000013384		45928602	46135191	protein_coding	1	GOTERM_MF_FAT	GO:0001871~pattern binding	6	2.4	0.047727	HAPLN1, APP, CHODL, VCAN, ADAMTS1, EPYC	167	154	12983	3.02893	1	0.552771	48.9413
2	ENSSSCG00000014182	SLCO4C1	111910757	111981781	protein_coding	-1	GOTERM_MF_FAT	GO:0030247~polysaccharide binding	6	2.4	0.047727	HAPLN1, APP, CHODL, VCAN, ADAMTS1, EPYC	167	154	12983	3.02893	1	0.552771	48.9413
2	ENSSSCG00000014183	SLCO6A1	112016541	112091668	protein_coding	-1	GOTERM_MF_FAT	GO:0015467~G-protein activated inward rectifier potassium channel activity	2	0.8	0.0501769	KCNJ6, KCNJ3	167	4	12983	38.8713	1	0.55525	50.7176
[truncated: 541 more rows]

## Sheet: Table S9
Table S9 Comparison between identified CNVRs and those reported in other pig CNVR papers
Table S9a Comparison with Ramayo-Caldas et al.
Our results						other study's results
[truncated: 339 more rows]

## Sheet: Table S10
Table S10 Information and the primers used in qPCR analysis of the 12 CNVRs chosen to be validated
[truncated: 25 more rows]
